# Supplementary material for: Bis(tetra­phenyl­phospho­nium) tris­[N-(methyl­sulfon­yl)dithio­carbimato(2−)-κ2 S,S′]stannate(IV)
Source: Acta Crystallogr Sect E Struct Rep Online. 2009 Sep 5;65(Pt 10):m1154–5. doi: 10.1107/S1600536809034114 (PMC2970435; doi:10.1107/S1600536809034114)
Supplement: Supplementary file 1 [file e-65-m1154-sup1.cif]

##############################################################################
###                                                                        ###
###        Electronic paper (Acta Crystallographica Section E)             ###
###                                                                        ###
##############################################################################
#                                                                            #
# This CIF contains the data in a paper accepted for publication in Acta     #
# Crystallographica Section E. It conforms to the requirements of Notes      #
# for Authors for Section E, and has been peer reviewed under the auspices   #
# of the IUCr Commission on Journals.                                        #
#                                                                            #
# Full details of the Crystallographic Information File format               #
# are given in the paper "The Crystallographic Information File (CIF):       #
# a New Standard Archive File for Crystallography" by S. R. Hall, F. H.      #
# Allen and I. D. Brown [Acta Cryst. (1991), A47, 655-685].                  #
#                                                                            #
# The current version of the core CIF dictionary is obtainable from          #
# ftp://ftp.iucr.org/pub/cif_core.dic. The current version number is 2.4.    #
#                                                                            #
# Software is freely available for graphical display of the structure(s) in  #
# this CIF.  For information consult the CIF home page http://www.iucr.org/  #
# cif/home.html                                                              #
#                                                                            #
# This file may be used for bona fide research purposes within the           #
# scientific community so long as proper attribution is given to the journal # 
# article from which it was obtained.                                        #
#                                                                            #
##############################################################################
                                             
data_global
_audit_creation_method     'WinGX routine CIF_UPDATE'
_audit_conform_dict_name     cif_core.dic
_audit_conform_dict_version     2.3
_journal_date_recd_electronic     2009-07-01
_journal_date_accepted     2009-08-25
_journal_name_full     'Acta Crystallographica, Section E'
_journal_year     2009
_journal_volume     65
_journal_issue     10
_journal_page_first     m1154
_journal_page_last     m1155
_journal_paper_category     QM
_journal_coeditor_code     BG2277
_publ_contact_author_name     'Corr\^ea, Rodrigo S.'
_publ_contact_author_address
;
Instituto de F\'isica de S\~ao Carlos
Universidade de S\~ao Paulo, 13560-970
S\~ao Carlos, SP, Brasil
;
_publ_contact_author_email     rodrigocorrea@ursa.ifsc.usp.br
_publ_contact_author_fax     '55(16)33738096'
_publ_contact_author_phone     '55(16)33739881'
_publ_section_title
;\
Bis(tetraphenylphosphonium)
tris[<i>N</i>-(methylsulfonyl)dithiocarbimato(2-)-\k^2^<i>S</i>,<i>S</i>']\
stannate(IV)
;
loop_
    _publ_author_name
    _publ_author_footnote
    _publ_author_address
    'Barolli, Jo\~ao P.' .
;
Departamento de Qu\'imica, UFV, 36570-000 Vi\,cosa, MG, Brazil
;
    'Oliveira, Marcelo R. L.' .
;
Departamento de Qu\'imica, UFV, 36570-000 Vi\,cosa, MG, Brazil
;
    'Corr\^ea, Rodrigo S.' .
;
Instituto de F\'isica de S\~ao Carlos
Universidade de S\~ao Paulo, 13560-970
S\~ao Carlos, SP, Brazil
;
    'Ellena, Javier' .
;
Instituto de F\'isica de S\~ao Carlos
Universidade de S\~ao Paulo, 13560-970
S\~ao Carlos, SP, Brazil
;
_publ_section_synopsis
;
# Insert blank lines between paragraphs ?
;
data_I
_audit_creation_method     'WinGX routine CIF_UPDATE'
_chemical_name_systematic
;
Bis(tetraphenylphosphonium) tris[<i>N</i>-(methylsulfonyl)dithiocarbimato(2-)-
\k^2^<i>S</i>,<i>S</i>']stannate(IV)
;
_chemical_formula_moiety     '2(C24 H20 P +), C6 H9 N3 O6 S9 Sn 2-'
_chemical_formula_sum     'C54 H49 N3 O6 P2 S9 Sn1'
_chemical_formula_iupac     '(C24 H20 P)2 [Sn (C2 H3 N O2 S3)3]'
_chemical_formula_weight     1305.13
_symmetry_cell_setting     monoclinic
_symmetry_space_group_name_H-M     'C 2/c'
_symmetry_space_group_name_Hall     '-C 2yc'
loop_
    _symmetry_equiv_pos_as_xyz
    'x, y, z'
    '-x, y, -z+1/2'
    'x+1/2, y+1/2, z'
    '-x+1/2, y+1/2, -z+1/2'
    '-x, -y, -z'
    'x, -y, z-1/2'
    '-x+1/2, -y+1/2, -z'
    'x+1/2, -y+1/2, z-1/2'
_cell_length_a     18.5563(3)
_cell_length_b     13.6096(2)
_cell_length_c     23.3203(3)
_cell_angle_alpha     90
_cell_angle_beta     91.3550(10)
_cell_angle_gamma     90
_cell_volume     5887.75(15)
_cell_formula_units_Z     4
_cell_measurement_reflns_used     37024
_cell_measurement_theta_min     2.91
_cell_measurement_theta_max     26.373
_cell_measurement_temperature     298(2)
_exptl_crystal_description     prism
_exptl_crystal_colour     colourless
_exptl_crystal_size_max     0.40
_exptl_crystal_size_mid     0.11
_exptl_crystal_size_min     0.07
_exptl_crystal_density_diffrn     1.472
_exptl_crystal_density_method     'not measured'
_exptl_crystal_F_000     2664
_exptl_absorpt_coefficient_mu     0.858
_exptl_absorpt_correction_type     Gaussian
_exptl_absorpt_process_details     '(Coppens <i>et al.</i>,  1965)'
_exptl_absorpt_correction_T_min     0.726
_exptl_absorpt_correction_T_max     0.943
_diffrn_ambient_temperature     298
_diffrn_radiation_type     MoK\a
_diffrn_radiation_wavelength     0.71073
_diffrn_measurement_device_type     'Nonius KappaCCD'
_diffrn_measurement_device     '95mm CCD camera on \k-goniostat'
_diffrn_measurement_method     'CCD rotation images, thick slices'
_diffrn_reflns_number     17695
_diffrn_reflns_av_R_equivalents     0.049
_diffrn_reflns_theta_min     3.19
_diffrn_reflns_theta_max     25.0
_diffrn_reflns_theta_full     25.0
_diffrn_measured_fraction_theta_max     0.998
_diffrn_measured_fraction_theta_full     0.998
_diffrn_reflns_limit_h_min     -22
_diffrn_reflns_limit_h_max     22
_diffrn_reflns_limit_k_min     -16
_diffrn_reflns_limit_k_max     15
_diffrn_reflns_limit_l_min     -27
_diffrn_reflns_limit_l_max     27
_reflns_number_total     5178
_reflns_number_gt     4871
_reflns_threshold_expression     I>2\s(I)
_refine_ls_structure_factor_coef     Fsqd
_refine_ls_matrix_type     full
_refine_ls_R_factor_gt     0.0676
_refine_ls_wR_factor_ref     0.138
_refine_ls_goodness_of_fit_ref     1.247
_refine_ls_restrained_S_all     1.417
_refine_ls_number_reflns     5178
_refine_ls_number_parameters     372
_refine_ls_number_restraints     1
_refine_ls_hydrogen_treatment     constr
_refine_ls_weighting_scheme     calc
_refine_ls_weighting_details
         'calc w=1/[\s^2^(Fo^2^)+(0.0524P)^2^+7.2513P] where P=(Fo^2^+2Fc^2^)/3'
_refine_ls_shift/su_max     0
_refine_diff_density_max     0.622
_refine_diff_density_min     -0.801
_refine_ls_extinction_method     none
loop_
    _atom_type_symbol
    _atom_type_description
    _atom_type_scat_dispersion_real
    _atom_type_scat_dispersion_imag
    _atom_type_scat_source
    C C 0.0033 0.0016 'International Tables Vol C Tables 4.2.6.8 and 6.1.1.4'
    H H 0 0 'International Tables Vol C Tables 4.2.6.8 and 6.1.1.4'
    N N 0.0061 0.0033 'International Tables Vol C Tables 4.2.6.8 and 6.1.1.4'
    O O 0.0106 0.006 'International Tables Vol C Tables 4.2.6.8 and 6.1.1.4'
    P P 0.1023 0.0942 'International Tables Vol C Tables 4.2.6.8 and 6.1.1.4'
    S S 0.1246 0.1234 'International Tables Vol C Tables 4.2.6.8 and 6.1.1.4'
    Sn Sn -0.6537 1.4246 'International Tables Vol C Tables 4.2.6.8 and 6.1.1.4'
_computing_data_collection     'COLLECT (Nonius, 2000)'
_computing_cell_refinement     'Please supply'
_computing_data_reduction     'DENZO and SCALEPACK (Otwinowski & Minor, 1997)'
_computing_structure_solution     'SHELXS97 (Sheldrick, 2008)'
_computing_structure_refinement     'SHELXL97 (Sheldrick, 2008)'
_computing_molecular_graphics
'ORTEP-3 for Windows (Farrugia, 1997) and Mercury (Macrae <i>et al.</i>,  2006)'
_computing_publication_material     'WinGX (Farrugia, 1999)'
loop_
    _atom_site_type_symbol
    _atom_site_label
    _atom_site_fract_x
    _atom_site_fract_y
    _atom_site_fract_z
    _atom_site_U_iso_or_equiv
    _atom_site_adp_type
    _atom_site_calc_flag
    _atom_site_refinement_flags
    _atom_site_occupancy
    _atom_site_disorder_assembly
    _atom_site_disorder_group
    C C1 0.1377(2) 0.3823(4) 0.23827(19) 0.0512(11) Uani d . 1 . .
    C C2 0.3047(4) 0.2250(6) 0.2112(3) 0.097(2) Uani d . 1 . .
    H H2A 0.2987 0.1898 0.2464 0.146 Uiso calc R 1 . .
    H H2B 0.3355 0.2807 0.218 0.146 Uiso calc R 1 . .
    H H2C 0.3261 0.1825 0.1835 0.146 Uiso calc R 1 . .
    C C3 0.0123(6) 0.7091(10) 0.2265(5) 0.054(3) Uani d P 0.5 . .
    C C4 0.0208(8) 0.9908(8) 0.2192(6) 0.084(4) Uani d P 0.5 . .
    H H4A 0 1.0435 0.25 0.126 Uiso d SR 1 . .
    H H4B 0.0692 0.9963 0.2088 0.126 Uiso d PR 0.5 . .
    H H4C -0.01 0.9968 0.1853 0.126 Uiso d PR 0.5 . .
    C C5 0.1135(3) 0.1693(4) 0.42704(19) 0.0513(11) Uani d . 1 . .
    C C6 0.1645(3) 0.0950(4) 0.4278(2) 0.0630(13) Uani d . 1 . .
    H H6 0.1825 0.071 0.4626 0.076 Uiso calc R 1 . .
    C C7 0.1888(4) 0.0563(4) 0.3767(3) 0.0807(17) Uani d . 1 . .
    H H7 0.2227 0.006 0.3773 0.097 Uiso calc R 1 . .
    C C8 0.1626(4) 0.0925(5) 0.3254(3) 0.0826(19) Uani d . 1 . .
    H H8 0.1788 0.0661 0.2912 0.099 Uiso calc R 1 . .
    C C9 0.1128(3) 0.1669(5) 0.3238(2) 0.0737(16) Uani d . 1 . .
    H H9 0.0957 0.1912 0.2888 0.088 Uiso calc R 1 . .
    C C10 0.0883(3) 0.2056(4) 0.3743(2) 0.0602(13) Uani d . 1 . .
    H H10 0.0546 0.2563 0.3733 0.072 Uiso calc R 1 . .
    C C11 -0.0120(2) 0.1986(3) 0.50305(17) 0.0482(11) Uani d . 1 . .
    C C12 -0.0622(3) 0.1985(4) 0.45823(19) 0.0546(12) Uani d . 1 . .
    H H12 -0.0472 0.207 0.4208 0.065 Uiso calc R 1 . .
    C C13 -0.1347(3) 0.1858(4) 0.4689(2) 0.0617(13) Uani d . 1 . .
    H H13 -0.1682 0.1852 0.4386 0.074 Uiso calc R 1 . .
    C C14 -0.1570(3) 0.1742(4) 0.5237(2) 0.0656(14) Uani d . 1 . .
    H H14 -0.2057 0.1654 0.5307 0.079 Uiso calc R 1 . .
    C C15 -0.1080(3) 0.1753(4) 0.5685(2) 0.0715(15) Uani d . 1 . .
    H H15 -0.1237 0.1677 0.6058 0.086 Uiso calc R 1 . .
    C C16 -0.0362(3) 0.1877(4) 0.5588(2) 0.0654(14) Uani d . 1 . .
    H H16 -0.0034 0.1887 0.5896 0.079 Uiso calc R 1 . .
    C C17 0.1296(2) 0.1673(4) 0.55250(18) 0.0492(11) Uani d . 1 . .
    C C18 0.1161(3) 0.0707(4) 0.5669(2) 0.0622(13) Uani d . 1 . .
    H H18 0.0847 0.0335 0.5441 0.075 Uiso calc R 1 . .
    C C19 0.1486(3) 0.0285(4) 0.6148(2) 0.0689(14) Uani d . 1 . .
    H H19 0.1392 -0.0366 0.6243 0.083 Uiso calc R 1 . .
    C C20 0.1953(3) 0.0845(5) 0.6485(2) 0.0722(16) Uani d . 1 . .
    H H20 0.2174 0.0568 0.6809 0.087 Uiso calc R 1 . .
    C C21 0.2091(3) 0.1798(5) 0.6346(2) 0.0731(17) Uani d . 1 . .
    H H21 0.2405 0.2167 0.6577 0.088 Uiso calc R 1 . .
    C C22 0.1768(3) 0.2223(4) 0.5866(2) 0.0622(13) Uani d . 1 . .
    H H22 0.1868 0.2873 0.5772 0.075 Uiso calc R 1 . .
    C C23 0.0993(3) 0.3510(4) 0.4934(2) 0.0541(12) Uani d . 1 . .
    C C24 0.1468(3) 0.3929(4) 0.4560(3) 0.0711(15) Uani d . 1 . .
    H H24 0.1673 0.355 0.4275 0.085 Uiso calc R 1 . .
    C C25 0.1640(4) 0.4919(4) 0.4611(3) 0.092(2) Uani d . 1 . .
    H H25 0.1957 0.5206 0.4356 0.11 Uiso calc R 1 . .
    C C26 0.1348(4) 0.5465(5) 0.5030(4) 0.102(2) Uani d . 1 . .
    H H26 0.1471 0.6125 0.5067 0.122 Uiso calc R 1 . .
    C C27 0.0883(5) 0.5062(5) 0.5395(4) 0.114(3) Uani d . 1 . .
    H H27 0.0688 0.5445 0.5683 0.137 Uiso calc R 1 . .
    C C28 0.0690(4) 0.4077(5) 0.5346(3) 0.093(2) Uani d . 1 . .
    H H28 0.0356 0.3808 0.5592 0.111 Uiso calc R 1 . .
    N N1 0.1997(2) 0.3395(3) 0.23680(16) 0.0549(10) Uani d . 1 . .
    N N3 0.0164(4) 0.8014(7) 0.2123(3) 0.059(2) Uani d P 0.5 . .
    O O1 0.1729(2) 0.1825(3) 0.18192(17) 0.0874(13) Uani d . 1 . .
    O O2 0.2311(2) 0.3177(3) 0.13255(15) 0.0814(12) Uani d . 1 . .
    O O3 -0.0270(8) 0.8837(7) 0.1904(4) 0.134(5) Uani d P 0.5 . .
    O O4 -0.0792(5) 0.8933(8) 0.2542(6) 0.132(4) Uani d PD 0.5 . .
    P P1 0.08248(6) 0.22110(9) 0.49273(5) 0.0472(3) Uani d . 1 . .
    S S1 0.12124(7) 0.45967(11) 0.29633(6) 0.0639(4) Uani d . 1 . .
    S S2 0.06587(7) 0.37025(12) 0.18873(5) 0.0676(4) Uani d . 1 . .
    S S3 0.22079(7) 0.26505(11) 0.18510(5) 0.0629(4) Uani d . 1 . .
    S S5 0.01886(19) 0.6562(3) 0.21037(15) 0.0599(8) Uani d P 0.5 . .
    S S4 0.04165(16) 0.6248(2) 0.17458(13) 0.0629(7) Uani d P 0.5 . .
    S S6 0 0.88818(17) 0.25 0.0880(7) Uani d SD 1 . .
    Sn Sn1 0 0.49240(4) 0.25 0.0642(2) Uani d S 1 . .
loop_
    _atom_site_aniso_label
    _atom_site_aniso_U_11
    _atom_site_aniso_U_22
    _atom_site_aniso_U_33
    _atom_site_aniso_U_12
    _atom_site_aniso_U_13
    _atom_site_aniso_U_23
    C1 0.053(3) 0.053(3) 0.047(2) -0.009(2) -0.010(2) 0.005(2)
    C2 0.091(4) 0.108(5) 0.092(5) 0.040(4) -0.011(4) -0.022(4)
    C3 0.041(6) 0.061(9) 0.060(7) -0.007(6) 0.001(5) 0.002(6)
    C4 0.109(10) 0.043(7) 0.099(9) 0.013(6) 0.004(7) 0.007(6)
    C5 0.059(3) 0.047(3) 0.047(3) -0.009(2) 0.002(2) -0.002(2)
    C6 0.075(3) 0.056(3) 0.059(3) 0.008(3) 0.009(2) -0.001(2)
    C7 0.103(5) 0.056(4) 0.085(4) 0.004(3) 0.028(4) -0.012(3)
    C8 0.115(5) 0.071(4) 0.062(4) -0.029(4) 0.026(3) -0.023(3)
    C9 0.095(4) 0.076(4) 0.050(3) -0.026(4) 0.002(3) -0.003(3)
    C10 0.071(3) 0.061(3) 0.048(3) -0.009(3) 0.002(2) -0.001(2)
    C11 0.056(3) 0.047(3) 0.041(2) -0.003(2) -0.003(2) -0.0003(19)
    C12 0.064(3) 0.057(3) 0.042(2) 0.001(2) -0.008(2) 0.000(2)
    C13 0.057(3) 0.063(3) 0.064(3) 0.001(2) -0.017(2) -0.001(3)
    C14 0.051(3) 0.066(4) 0.080(4) -0.004(3) 0.001(3) 0.007(3)
    C15 0.064(3) 0.090(4) 0.061(3) -0.003(3) 0.006(3) 0.012(3)
    C16 0.057(3) 0.089(4) 0.049(3) -0.005(3) -0.008(2) 0.006(3)
    C17 0.047(2) 0.059(3) 0.041(2) 0.000(2) -0.0049(19) -0.004(2)
    C18 0.070(3) 0.060(4) 0.055(3) 0.002(3) -0.015(2) -0.003(2)
    C19 0.075(4) 0.070(4) 0.061(3) 0.013(3) -0.009(3) 0.009(3)
    C20 0.058(3) 0.106(5) 0.051(3) 0.019(3) -0.010(2) 0.005(3)
    C21 0.055(3) 0.115(6) 0.049(3) -0.008(3) -0.011(2) -0.007(3)
    C22 0.058(3) 0.077(4) 0.051(3) -0.008(3) -0.003(2) -0.002(3)
    C23 0.060(3) 0.045(3) 0.057(3) -0.002(2) 0.002(2) -0.009(2)
    C24 0.075(4) 0.051(3) 0.087(4) -0.004(3) 0.014(3) -0.009(3)
    C25 0.096(5) 0.056(4) 0.125(6) -0.016(3) 0.028(4) -0.008(4)
    C26 0.108(5) 0.054(4) 0.143(7) -0.012(4) 0.016(5) -0.017(4)
    C27 0.154(7) 0.066(5) 0.126(6) -0.003(5) 0.041(6) -0.044(4)
    C28 0.119(5) 0.067(4) 0.094(4) -0.008(4) 0.042(4) -0.026(4)
    N1 0.052(2) 0.060(3) 0.052(2) 0.001(2) -0.0102(17) -0.0085(19)
    N3 0.066(5) 0.058(6) 0.054(5) 0.002(4) 0.007(4) -0.012(4)
    O1 0.110(3) 0.079(3) 0.074(3) -0.031(2) 0.014(2) -0.023(2)
    O2 0.080(3) 0.110(3) 0.055(2) -0.010(2) 0.0100(18) 0.006(2)
    O3 0.270(15) 0.073(6) 0.058(5) -0.038(8) -0.046(7) 0.013(4)
    O4 0.095(7) 0.110(8) 0.193(12) -0.006(6) 0.054(7) -0.038(8)
    P1 0.0522(7) 0.0475(7) 0.0416(6) -0.0017(5) -0.0034(5) -0.0020(5)
    S1 0.0551(7) 0.0641(9) 0.0713(8) 0.0058(6) -0.0250(6) -0.0177(7)
    S2 0.0568(7) 0.0928(11) 0.0523(7) -0.0070(7) -0.0166(6) -0.0055(7)
    S3 0.0668(8) 0.0698(9) 0.0521(7) -0.0048(7) -0.0010(6) -0.0083(6)
    S5 0.0665(19) 0.060(2) 0.053(2) -0.0027(18) 0.0020(15) 0.0058(16)
    S4 0.0832(19) 0.0563(17) 0.0500(15) -0.0006(14) 0.0157(14) -0.0023(13)
    S6 0.112(2) 0.0629(14) 0.0878(16) 0 -0.0187(13) 0
    Sn1 0.0555(3) 0.0525(4) 0.0834(4) 0 -0.0268(3) 0
_geom_special_details
;
All e.s.d.'s (except the e.s.d. in the dihedral angle between two l.s. planes)
are estimated using the full covariance matrix. The cell e.s.d.'s are taken
into account individually in the estimation of e.s.d.'s in distances, angles
and torsion angles; correlations between e.s.d.'s in cell parameters are only
used when they are defined by crystal symmetry. An approximate (isotropic)
treatment of cell e.s.d.'s is used for estimating e.s.d.'s involving l.s.
planes.
;
loop_
    _geom_bond_atom_site_label_1
    _geom_bond_atom_site_label_2
    _geom_bond_site_symmetry_2
    _geom_bond_distance
    _geom_bond_publ_flag
    C1 N1 . 1.290(6) ?
    C1 S1 . 1.748(5) ?
    C1 S2 . 1.751(4) ?
    C2 S3 . 1.746(6) ?
    C2 H2A . 0.96 ?
    C2 H2B . 0.96 ?
    C2 H2C . 0.96 ?
    C3 S5 . 0.822(12) ?
    C3 N3 . 1.302(15) ?
    C3 S5 2 1.750(12) ?
    C3 S4 . 1.763(14) ?
    C4 S6 . 1.621(11) ?
    C4 O4 2 1.813(16) ?
    C4 O3 . 1.826(16) ?
    C4 H4A . 1.0919 ?
    C4 H4B . 0.9393 ?
    C4 H4C . 0.9675 ?
    C5 C6 . 1.383(7) ?
    C5 C10 . 1.396(7) ?
    C5 P1 . 1.794(5) ?
    C6 C7 . 1.387(7) ?
    C6 H6 . 0.93 ?
    C7 C8 . 1.373(9) ?
    C7 H7 . 0.93 ?
    C8 C9 . 1.370(9) ?
    C8 H8 . 0.93 ?
    C9 C10 . 1.378(7) ?
    C9 H9 . 0.93 ?
    C10 H10 . 0.93 ?
    C11 C12 . 1.383(6) ?
    C11 C16 . 1.394(6) ?
    C11 P1 . 1.802(5) ?
    C12 C13 . 1.384(7) ?
    C12 H12 . 0.93 ?
    C13 C14 . 1.361(7) ?
    C13 H13 . 0.93 ?
    C14 C15 . 1.369(7) ?
    C14 H14 . 0.93 ?
    C15 C16 . 1.367(7) ?
    C15 H15 . 0.93 ?
    C16 H16 . 0.93 ?
    C17 C18 . 1.382(7) ?
    C17 C22 . 1.388(7) ?
    C17 P1 . 1.785(4) ?
    C18 C19 . 1.381(7) ?
    C18 H18 . 0.93 ?
    C19 C20 . 1.385(8) ?
    C19 H19 . 0.93 ?
    C20 C21 . 1.363(8) ?
    C20 H20 . 0.93 ?
    C21 C22 . 1.385(7) ?
    C21 H21 . 0.93 ?
    C22 H22 . 0.93 ?
    C23 C28 . 1.364(7) ?
    C23 C24 . 1.378(7) ?
    C23 P1 . 1.795(5) ?
    C24 C25 . 1.389(8) ?
    C24 H24 . 0.93 ?
    C25 C26 . 1.352(9) ?
    C25 H25 . 0.93 ?
    C26 C27 . 1.343(10) ?
    C26 H26 . 0.93 ?
    C27 C28 . 1.391(9) ?
    C27 H27 . 0.93 ?
    C28 H28 . 0.93 ?
    N1 S3 . 1.630(4) ?
    N3 S6 . 1.508(8) ?
    N3 S5 . 1.977(9) ?
    O1 S3 . 1.433(4) ?
    O2 S3 . 1.436(4) ?
    O3 S6 . 1.469(8) ?
    O4 S6 . 1.477(9) ?
    S1 Sn1 . 2.5125(12) ?
    S2 Sn1 . 2.5262(15) ?
    S5 C3 2 1.750(12) ?
    S5 Sn1 . 2.441(4) ?
    S4 Sn1 . 2.646(3) ?
    S6 O3 2 1.469(8) ?
    S6 O4 2 1.477(9) ?
    S6 N3 2 1.508(8) ?
    S6 C4 2 1.621(11) ?
    Sn1 S5 2 2.441(4) ?
    Sn1 S1 2 2.5125(12) ?
    Sn1 S2 2 2.5262(15) ?
    Sn1 S4 2 2.646(3) ?
loop_
    _geom_angle_atom_site_label_1
    _geom_angle_atom_site_label_2
    _geom_angle_atom_site_label_3
    _geom_angle_site_symmetry_1
    _geom_angle_site_symmetry_3
    _geom_angle
    _geom_angle_publ_flag
    N1 C1 S1 . . 117.7(3) ?
    N1 C1 S2 . . 127.2(4) ?
    S1 C1 S2 . . 115.1(3) ?
    S3 C2 H2A . . 109.5 ?
    S3 C2 H2B . . 109.5 ?
    H2A C2 H2B . . 109.5 ?
    S3 C2 H2C . . 109.5 ?
    H2A C2 H2C . . 109.5 ?
    H2B C2 H2C . . 109.5 ?
    S5 C3 N3 . . 136.0(15) ?
    S5 C3 S5 . 2 94.5(11) ?
    N3 C3 S5 . 2 129.3(10) ?
    N3 C3 S4 . . 115.7(9) ?
    S5 C3 S4 2 . 115.0(7) ?
    S6 C4 H4A . . 100.5 ?
    O4 C4 H4A 2 . 118.3 ?
    O3 C4 H4A . . 126.2 ?
    S6 C4 H4B . . 115 ?
    C4 C4 H4B 2 . 134.1 ?
    O3 C4 H4B . . 115.4 ?
    H4A C4 H4B . . 118.2 ?
    S6 C4 H4C . . 107 ?
    C4 C4 H4C 2 . 115.6 ?
    O4 C4 H4C 2 . 132.7 ?
    H4A C4 H4C . . 105.7 ?
    H4B C4 H4C . . 109.4 ?
    C6 C5 C10 . . 119.0(4) ?
    C6 C5 P1 . . 120.7(4) ?
    C10 C5 P1 . . 120.3(4) ?
    C5 C6 C7 . . 120.2(5) ?
    C5 C6 H6 . . 119.9 ?
    C7 C6 H6 . . 119.9 ?
    C8 C7 C6 . . 119.8(6) ?
    C8 C7 H7 . . 120.1 ?
    C6 C7 H7 . . 120.1 ?
    C9 C8 C7 . . 120.8(5) ?
    C9 C8 H8 . . 119.6 ?
    C7 C8 H8 . . 119.6 ?
    C8 C9 C10 . . 119.8(5) ?
    C8 C9 H9 . . 120.1 ?
    C10 C9 H9 . . 120.1 ?
    C9 C10 C5 . . 120.4(5) ?
    C9 C10 H10 . . 119.8 ?
    C5 C10 H10 . . 119.8 ?
    C12 C11 C16 . . 118.7(4) ?
    C12 C11 P1 . . 122.6(3) ?
    C16 C11 P1 . . 118.6(3) ?
    C11 C12 C13 . . 120.2(4) ?
    C11 C12 H12 . . 119.9 ?
    C13 C12 H12 . . 119.9 ?
    C14 C13 C12 . . 120.1(5) ?
    C14 C13 H13 . . 119.9 ?
    C12 C13 H13 . . 119.9 ?
    C13 C14 C15 . . 120.3(5) ?
    C13 C14 H14 . . 119.9 ?
    C15 C14 H14 . . 119.9 ?
    C16 C15 C14 . . 120.5(5) ?
    C16 C15 H15 . . 119.7 ?
    C14 C15 H15 . . 119.7 ?
    C15 C16 C11 . . 120.2(5) ?
    C15 C16 H16 . . 119.9 ?
    C11 C16 H16 . . 119.9 ?
    C18 C17 C22 . . 119.3(4) ?
    C18 C17 P1 . . 119.5(3) ?
    C22 C17 P1 . . 121.1(4) ?
    C19 C18 C17 . . 120.9(5) ?
    C19 C18 H18 . . 119.5 ?
    C17 C18 H18 . . 119.5 ?
    C18 C19 C20 . . 119.0(6) ?
    C18 C19 H19 . . 120.5 ?
    C20 C19 H19 . . 120.5 ?
    C21 C20 C19 . . 120.5(5) ?
    C21 C20 H20 . . 119.7 ?
    C19 C20 H20 . . 119.7 ?
    C20 C21 C22 . . 120.7(5) ?
    C20 C21 H21 . . 119.7 ?
    C22 C21 H21 . . 119.7 ?
    C21 C22 C17 . . 119.5(5) ?
    C21 C22 H22 . . 120.2 ?
    C17 C22 H22 . . 120.2 ?
    C28 C23 C24 . . 119.5(5) ?
    C28 C23 P1 . . 119.3(4) ?
    C24 C23 P1 . . 121.0(4) ?
    C23 C24 C25 . . 119.8(5) ?
    C23 C24 H24 . . 120.1 ?
    C25 C24 H24 . . 120.1 ?
    C26 C25 C24 . . 120.0(6) ?
    C26 C25 H25 . . 120 ?
    C24 C25 H25 . . 120 ?
    C27 C26 C25 . . 120.5(6) ?
    C27 C26 H26 . . 119.7 ?
    C25 C26 H26 . . 119.7 ?
    C26 C27 C28 . . 120.7(6) ?
    C26 C27 H27 . . 119.7 ?
    C28 C27 H27 . . 119.7 ?
    C23 C28 C27 . . 119.5(6) ?
    C23 C28 H28 . . 120.2 ?
    C27 C28 H28 . . 120.2 ?
    C1 N1 S3 . . 122.0(3) ?
    C3 N3 O3 . . 142.3(10) ?
    C3 N3 S6 . . 126.4(9) ?
    O3 N3 S5 . . 140.2(7) ?
    S6 N3 S5 . . 143.2(6) ?
    N3 O3 O4 . . 94.0(7) ?
    N3 O3 C4 . . 102.9(8) ?
    C17 P1 C5 . . 110.1(2) ?
    C17 P1 C23 . . 108.4(2) ?
    C5 P1 C23 . . 109.6(2) ?
    C17 P1 C11 . . 106.7(2) ?
    C5 P1 C11 . . 112.4(2) ?
    C23 P1 C11 . . 109.6(2) ?
    C1 S1 Sn1 . . 86.82(15) ?
    C1 S2 Sn1 . . 86.33(17) ?
    O1 S3 O2 . . 116.2(2) ?
    O1 S3 N1 . . 111.5(2) ?
    O2 S3 N1 . . 111.1(2) ?
    O1 S3 C2 . . 108.7(3) ?
    O2 S3 C2 . . 108.5(3) ?
    N1 S3 C2 . . 99.5(3) ?
    C3 S5 S4 . . 142.7(11) ?
    S4 S5 C3 . 2 175.2(4) ?
    S4 S5 N3 . . 116.1(3) ?
    C3 S5 N3 2 . 64.0(4) ?
    C3 S5 Sn1 . . 127.1(10) ?
    S4 S5 Sn1 . . 89.6(3) ?
    C3 S5 Sn1 2 . 90.2(5) ?
    N3 S5 Sn1 . . 154.2(3) ?
    S5 S4 Sn1 . . 67.3(3) ?
    C3 S4 Sn1 . . 83.5(4) ?
    O3 S6 O3 2 . 175.2(8) ?
    O3 S6 O4 2 . 104.9(7) ?
    O3 S6 O4 . . 75.4(7) ?
    O4 S6 O4 2 . 174.6(9) ?
    O3 S6 N3 . 2 116.8(5) ?
    O4 S6 N3 2 2 106.9(5) ?
    O4 S6 N3 . 2 77.4(6) ?
    O3 S6 N3 2 . 116.8(5) ?
    O3 S6 N3 . . 59.0(5) ?
    O4 S6 N3 2 . 77.4(6) ?
    O4 S6 N3 . . 106.9(5) ?
    N3 S6 N3 2 . 76.9(7) ?
    O3 S6 C4 2 2 72.3(6) ?
    O3 S6 C4 . 2 112.1(7) ?
    O4 S6 C4 2 2 103.7(7) ?
    O4 S6 C4 . 2 71.5(6) ?
    N3 S6 C4 2 2 111.3(6) ?
    N3 S6 C4 . 2 170.6(6) ?
    O3 S6 C4 2 . 112.1(7) ?
    O3 S6 C4 . . 72.3(6) ?
    O4 S6 C4 2 . 71.5(6) ?
    O4 S6 C4 . . 103.7(7) ?
    N3 S6 C4 . . 111.3(6) ?
    S5 Sn1 S5 2 . 48.15(19) ?
    S5 Sn1 S1 2 . 97.70(9) ?
    S5 Sn1 S1 . . 100.94(9) ?
    S5 Sn1 S1 . 2 97.70(9) ?
    S5 Sn1 S2 2 2 108.13(10) ?
    S5 Sn1 S2 . 2 152.94(10) ?
    S1 Sn1 S2 . 2 94.61(5) ?
    S1 Sn1 S2 2 2 71.71(4) ?
    S5 Sn1 S2 2 . 152.94(10) ?
    S5 Sn1 S2 . . 108.13(10) ?
    S1 Sn1 S2 . . 71.71(4) ?
    S1 Sn1 S2 2 . 94.61(5) ?
    S5 Sn1 S4 . 2 71.14(14) ?
    S1 Sn1 S4 . 2 96.17(7) ?
    S2 Sn1 S4 2 2 85.36(8) ?
    S2 Sn1 S4 . 2 167.66(7) ?
    S1 Sn1 S4 . . 97.69(8) ?
    S1 Sn1 S4 2 . 96.17(7) ?
    S2 Sn1 S4 2 . 167.66(7) ?
    S2 Sn1 S4 . . 85.36(8) ?
loop_
    _geom_torsion_atom_site_label_1
    _geom_torsion_atom_site_label_2
    _geom_torsion_atom_site_label_3
    _geom_torsion_atom_site_label_4
    _geom_torsion_site_symmetry_1
    _geom_torsion_site_symmetry_2
    _geom_torsion_site_symmetry_3
    _geom_torsion_site_symmetry_4
    _geom_torsion
    _geom_torsion_publ_flag
    C10 C5 C6 C7 . . . . -1.3(8) ?
    P1 C5 C6 C7 . . . . -179.2(4) ?
    C5 C6 C7 C8 . . . . 0.6(9) ?
    C6 C7 C8 C9 . . . . 0.3(9) ?
    C7 C8 C9 C10 . . . . -0.5(9) ?
    C8 C9 C10 C5 . . . . -0.2(8) ?
    C6 C5 C10 C9 . . . . 1.1(7) ?
    P1 C5 C10 C9 . . . . 179.1(4) ?
    C16 C11 C12 C13 . . . . -1.2(7) ?
    P1 C11 C12 C13 . . . . -176.7(4) ?
    C11 C12 C13 C14 . . . . 0.5(8) ?
    C12 C13 C14 C15 . . . . 0.2(8) ?
    C13 C14 C15 C16 . . . . -0.3(9) ?
    C14 C15 C16 C11 . . . . -0.4(9) ?
    C12 C11 C16 C15 . . . . 1.1(8) ?
    P1 C11 C16 C15 . . . . 176.8(4) ?
    C22 C17 C18 C19 . . . . 0.3(7) ?
    P1 C17 C18 C19 . . . . -176.3(4) ?
    C17 C18 C19 C20 . . . . 0.0(8) ?
    C18 C19 C20 C21 . . . . -0.1(8) ?
    C19 C20 C21 C22 . . . . -0.2(8) ?
    C20 C21 C22 C17 . . . . 0.5(8) ?
    C18 C17 C22 C21 . . . . -0.5(7) ?
    P1 C17 C22 C21 . . . . 176.1(4) ?
    C28 C23 C24 C25 . . . . 0.9(9) ?
    P1 C23 C24 C25 . . . . -173.9(5) ?
    C23 C24 C25 C26 . . . . 0.7(11) ?
    C24 C25 C26 C27 . . . . -1.0(13) ?
    C25 C26 C27 C28 . . . . -0.3(14) ?
    C24 C23 C28 C27 . . . . -2.2(10) ?
    P1 C23 C28 C27 . . . . 172.7(6) ?
    C26 C27 C28 C23 . . . . 2.0(13) ?
    S1 C1 N1 S3 . . . . 179.5(2) ?
    S2 C1 N1 S3 . . . . 0.7(6) ?
    S5 C3 N3 O3 . . . . 94(2) ?
    C3 C3 N3 O3 2 . . . -80(2) ?
    S4 C3 N3 O3 . . . . 99.6(15) ?
    S5 C3 N3 S6 . . . . 178.6(15) ?
    C3 C3 N3 S6 2 . . . 5.2(18) ?
    S5 C3 N3 S6 2 . . . 5.2(15) ?
    S4 C3 N3 S6 . . . . -175.4(6) ?
    S4 C3 N3 N3 . . . 2 -177.0(8) ?
    C3 C3 N3 S5 2 . . . -173(3) ?
    S5 C3 N3 S5 2 . . . -173(3) ?
    S4 C3 N3 S5 . . . . 6.0(12) ?
    C18 C17 P1 C5 . . . . -70.6(4) ?
    C22 C17 P1 C5 . . . . 112.8(4) ?
    C18 C17 P1 C23 . . . . 169.5(4) ?
    C22 C17 P1 C23 . . . . -7.1(4) ?
    C18 C17 P1 C11 . . . . 51.6(4) ?
    C22 C17 P1 C11 . . . . -125.0(4) ?
    C6 C5 P1 C17 . . . . 2.9(5) ?
    C10 C5 P1 C17 . . . . -175.1(4) ?
    C6 C5 P1 C23 . . . . 122.0(4) ?
    C10 C5 P1 C23 . . . . -55.9(4) ?
    C6 C5 P1 C11 . . . . -115.9(4) ?
    C10 C5 P1 C11 . . . . 66.2(4) ?
    C28 C23 P1 C17 . . . . -71.1(5) ?
    C24 C23 P1 C17 . . . . 103.7(5) ?
    C28 C23 P1 C5 . . . . 168.7(5) ?
    C24 C23 P1 C5 . . . . -16.5(5) ?
    C28 C23 P1 C11 . . . . 45.0(5) ?
    C24 C23 P1 C11 . . . . -140.3(4) ?
    C12 C11 P1 C17 . . . . -157.2(4) ?
    C16 C11 P1 C17 . . . . 27.3(5) ?
    C12 C11 P1 C5 . . . . -36.4(5) ?
    C16 C11 P1 C5 . . . . 148.1(4) ?
    C12 C11 P1 C23 . . . . 85.7(5) ?
    C16 C11 P1 C23 . . . . -89.8(4) ?
    N1 C1 S1 Sn1 . . . . 178.7(4) ?
    S2 C1 S1 Sn1 . . . . -2.4(2) ?
    N1 C1 S2 Sn1 . . . . -178.8(4) ?
    S1 C1 S2 Sn1 . . . . 2.4(2) ?
    C1 N1 S3 O1 . . . . -60.3(5) ?
    C1 N1 S3 O2 . . . . 71.0(5) ?
    C1 N1 S3 C2 . . . . -174.8(5) ?
loop_
    _geom_hbond_atom_site_label_D
    _geom_hbond_atom_site_label_H
    _geom_hbond_atom_site_label_A
    _geom_hbond_site_symmetry_A
    _geom_hbond_distance_DH
    _geom_hbond_distance_HA
    _geom_hbond_distance_DA
    _geom_hbond_angle_DHA
    _geom_hbond_publ_flag
    C2 H2B O4 3_545 0.96 2.35 3.284(13) 166 y
    C16 H16 O3 6_566 0.93 2.60 3.2203(10) 125 y
    C19 H19 O1 6_556 0.93 2.47 3.296(7) 148 y
    C28 H28 S4 6_566 0.93 2.69 3.345(5) 128 y
