# Supplementary material for: Bis(tetra­phenyl­phospho­nium) tris­[N-(methyl­sulfon­yl)dithio­carbimato(2−)-κ2 S,S′]stannate(IV)
Source: Acta Crystallogr Sect E Struct Rep Online. 2009 Sep 5;65(Pt 10):m1154–5. doi: 10.1107/S1600536809034114 (PMC2970435; doi:10.1107/S1600536809034114)
Supplement: Supplementary file 2 [file e-65-m1154-Isup2.hkl]

#
# h,k,l, Fc-squared, Fo-squared, sigma(Fo-squared) and status flag
#
data_I
_shelx_title ' sbfp in C 2/c'
_shelx_refln_list_code          4
_shelx_F_calc_maximum      551.21
_exptl_crystal_F_000      2664.00
_reflns_d_resolution_high  0.8410
 
loop_
 _symmetry_equiv_pos_as_xyz
 'x, y, z'
 '-x, y, -z+1/2'
 'x+1/2, y+1/2, z'
 '-x+1/2, y+1/2, -z+1/2'
 '-x, -y, -z'
 'x, -y, z-1/2'
 '-x+1/2, -y+1/2, -z'
 'x+1/2, -y+1/2, z-1/2'
 
_cell_length_a    18.5563
_cell_length_b    13.6096
_cell_length_c    23.3203
_cell_angle_alpha  90.000
_cell_angle_beta   91.355
_cell_angle_gamma  90.000
 
_shelx_F_squared_multiplier     1.000
 
loop_
 _refln_index_h
 _refln_index_k
 _refln_index_l
 _refln_F_squared_calc
 _refln_F_squared_meas
 _refln_F_squared_sigma
 _refln_observed_status
   4   0   0    13772.84    13504.88    222.48 o
   6   0   0    43366.94    42426.02   1150.44 o
   8   0   0    15470.49    15866.42    290.15 o
  10   0   0    30110.45    31951.68    692.90 o
  12   0   0     4578.46     4574.31    145.84 o
  14   0   0    17462.47    17769.40    531.35 o
  16   0   0     4549.96     4319.24    274.65 o
  18   0   0     1923.92     1802.62    217.54 o
  20   0   0       51.50      135.11     64.55 o
  22   0   0       66.00      124.59     70.35 o
   3   1   0    51802.85    45145.11   1989.57 o
   5   1   0       29.57       39.33     10.89 o
   7   1   0     5087.17     4381.45     77.60 o
   9   1   0    11993.90    10699.67    187.98 o
  11   1   0       15.13       34.20     11.23 o
  13   1   0     3464.30     3796.64     89.01 o
  15   1   0     6743.11     7531.97    211.84 o
  17   1   0     3891.98     4265.53    171.49 o
  19   1   0      512.89      511.14     75.08 o
  21   1   0      105.99      190.10     61.19 o
   2   2   0    40112.88    34692.80    773.55 o
   4   2   0     2485.89     2818.36     79.10 o
   6   2   0    61963.55    56686.96    986.25 o
   8   2   0    37851.98    36969.73    563.84 o
  10   2   0      979.37      773.07     34.47 o
  12   2   0     1334.77     1239.45     49.00 o
  14   2   0      509.33      525.29     43.88 o
  16   2   0     9363.28    10289.22    271.02 o
  18   2   0     1821.02     2024.67    108.61 o
  20   2   0     1363.26     1539.61    121.62 o
   1   3   0   162865.95   148424.75   2955.31 o
   3   3   0       33.28       47.84     14.76 o
   5   3   0     2064.03     2291.85     57.25 o
   7   3   0    70617.99    70727.31   1685.54 o
   9   3   0    22285.63    22116.72    377.50 o
  11   3   0    16827.23    16566.82    269.71 o
  13   3   0     1688.29     1583.11     56.39 o
  15   3   0     2163.61     2029.43     66.00 o
  17   3   0     3031.90     3142.04    108.62 o
  19   3   0      600.44      625.71     79.91 o
  21   3   0       80.63      147.97     51.58 o
   0   4   0     2622.73     2123.48     81.47 o
   2   4   0      828.73      656.29     32.28 o
   4   4   0    19874.64    19835.41    462.25 o
   6   4   0     3809.47     3929.63     88.11 o
   8   4   0    15145.27    13296.73    295.92 o
  10   4   0    19124.87    18405.82    344.16 o
  12   4   0     7424.88     7564.43    139.24 o
  14   4   0     3209.71     3668.22     91.35 o
  16   4   0      150.64      230.68     34.91 o
  18   4   0      937.42      991.48     93.86 o
  20   4   0        2.39      157.35     54.60 o
   1   5   0     6264.24     7454.91    153.12 o
   3   5   0     7514.93     6642.62    166.11 o
   5   5   0    78446.88    75382.45   2117.49 o
   7   5   0    14049.68    12776.10    270.44 o
   9   5   0    29980.12    30676.95    597.29 o
  11   5   0     6720.44     7078.77    143.31 o
  13   5   0     1699.98     1632.39     59.00 o
  15   5   0     1064.77     1045.15     75.03 o
  17   5   0     2749.10     3160.22    129.42 o
  19   5   0     1478.88     1525.45    143.25 o
   0   6   0    54200.21    60335.34   2189.57 o
   2   6   0    29934.71    30064.23    642.11 o
   4   6   0     4180.29     4045.44    126.04 o
   6   6   0    16124.69    15418.96    339.16 o
   8   6   0    22808.16    22876.52    483.54 o
  10   6   0     6300.40     5886.35    146.69 o
  12   6   0     1194.05     1125.40     89.09 o
  14   6   0      545.75      581.03     48.04 o
  16   6   0     1665.09     1858.03    204.34 o
  18   6   0      553.19      581.99     98.71 o
  20   6   0      727.43      609.49    145.63 o
   1   7   0    87705.41    87664.08   3568.01 o
   3   7   0     9613.75     8613.05    172.32 o
   5   7   0     2719.68     2617.89     79.43 o
   7   7   0      472.98      503.16     74.46 o
   9   7   0      117.67      103.15     30.42 o
  11   7   0    16719.89    17490.59    383.25 o
  13   7   0     5164.05     5493.09    176.71 o
  15   7   0     1473.56     1738.42     97.00 o
  17   7   0      163.59      167.92     54.51 o
  19   7   0       39.77      139.77     54.66 o
   0   8   0     4447.92     3462.95    256.34 o
   2   8   0    20137.78    20273.62    415.67 o
   4   8   0    22572.08    23747.95    646.26 o
   6   8   0     1901.82     1728.82    103.82 o
   8   8   0      215.31      256.96     46.24 o
  10   8   0      233.74      228.99     45.56 o
  12   8   0     4396.47     4485.06    197.20 o
  14   8   0     5486.08     5923.58    278.73 o
  16   8   0      246.88      321.81     72.09 o
  18   8   0      480.50      533.47     96.35 o
   1   9   0     2939.20     3081.17    140.35 o
   3   9   0      125.40      137.99     35.87 o
   5   9   0     6500.03     6675.45    172.19 o
   7   9   0     3033.51     2949.77    143.85 o
   9   9   0     1045.70      983.13     72.53 o
  11   9   0      348.17      433.46     73.65 o
  13   9   0      232.53      261.64     70.20 o
  15   9   0      733.51      698.38    148.23 o
  17   9   0      934.29      966.10    117.63 o
   0  10   0     7690.68     7731.71    253.13 o
   2  10   0    12062.33    11829.15    418.37 o
   4  10   0     6493.25     6324.14    474.04 o
   6  10   0     6474.20     6620.69    203.97 o
   8  10   0      389.42      404.00     64.13 o
  10  10   0      337.40      433.11     59.70 o
  12  10   0     6721.63     6816.76    507.12 o
  14  10   0     1706.70     1620.62    169.47 o
  16  10   0      105.29      145.42     65.75 o
   1  11   0      298.68      191.44     55.07 o
   3  11   0     7127.75     8143.25    418.73 o
   5  11   0      976.38     1145.77    106.85 o
   7  11   0      180.67      248.45     56.86 o
   9  11   0       42.10      210.20     68.04 o
  11  11   0     5118.93     5384.55    486.48 o
  13  11   0     2738.14     2981.30    239.68 o
  15  11   0      224.52      240.14     89.67 o
   0  12   0      105.81      106.89     72.25 o
   2  12   0      245.76      356.48     58.22 o
   4  12   0     2077.89     2470.22    205.81 o
   6  12   0     2816.39     2668.27    291.09 o
   8  12   0     1175.04     1232.52    126.79 o
  10  12   0     1425.52     1028.12    212.32 o
  12  12   0      352.24      350.14     98.25 o
  14  12   0       27.06      184.60     86.41 o
   1  13   0     1174.54     1410.87    103.49 o
   3  13   0     3423.24     3864.37    335.15 o
   5  13   0     7728.73     8668.86    399.81 o
   7  13   0      427.62      326.36    111.56 o
   9  13   0     1248.41     1202.63    141.60 o
  11  13   0     1163.35      719.38    193.29 o
  13  13   0      951.19     1061.36    208.81 o
   0  14   0      130.54      363.18    161.09 o
   2  14   0     1965.18     1987.74    236.34 o
   4  14   0     1452.72     1660.75    437.40 o
   6  14   0       21.67      136.61     54.68 o
   8  14   0      145.72      165.40     63.10 o
  10  14   0     1090.52      839.19    208.91 o
   1  15   0      519.65      479.12    127.24 o
   3  15   0      368.86      423.72    190.99 o
   5  15   0        4.49      129.91     73.04 o
   7  15   0      292.71      194.38     78.79 o
   0  16   0       18.72       92.99     83.40 o
   2  16   0      294.85      184.89    102.58 o
 -21   1   1      619.76      437.65     83.12 o
 -19   1   1      185.97      202.54     54.19 o
 -17   1   1     1535.96     1670.31     81.53 o
 -15   1   1      343.22      304.37     46.18 o
 -13   1   1     8933.60     9362.73    162.54 o
 -11   1   1     2994.41     3093.94     57.20 o
  -9   1   1     8261.27     9305.22    149.57 o
  -7   1   1    41908.99    42799.80    680.88 o
  -5   1   1    34294.43    32539.77    486.95 o
  -3   1   1     9513.01     9100.47    178.87 o
   3   1   1   190932.41   168686.77   3128.36 o
   5   1   1     3820.81     3504.96     62.30 o
   7   1   1     5380.67     4818.42     75.81 o
   9   1   1    11405.46    10998.10    212.38 o
  11   1   1     4652.01     4856.97     80.47 o
  13   1   1        1.59       63.44     22.73 o
  15   1   1        0.38       98.31     30.28 o
  17   1   1       65.52      164.96     40.17 o
  19   1   1      416.37      420.19     76.12 o
  21   1   1       47.16      157.68     57.41 o
 -20   2   1        0.26      177.52     61.93 o
 -18   2   1       61.11      162.70     51.38 o
 -16   2   1     1364.48     1299.42     64.07 o
 -14   2   1     7479.78     7349.74    155.07 o
 -12   2   1       12.68       60.20     18.62 o
 -10   2   1     2933.89     3253.08     72.91 o
  -8   2   1    16864.60    17703.66    291.88 o
  -6   2   1     4168.76     4383.83     85.01 o
  -4   2   1    17397.85    15705.53    248.26 o
  -2   2   1     1323.80     1361.56     34.90 o
   2   2   1     3714.51     3307.16    100.49 o
   4   2   1     5431.50     5979.14    127.99 o
   6   2   1     6076.09     6292.87    107.04 o
   8   2   1     4807.48     4451.25     72.08 o
  10   2   1        9.80       45.90     15.74 o
  12   2   1     1058.18      894.87     52.69 o
  14   2   1     4298.92     4045.01    131.65 o
  16   2   1     3380.16     3246.57    113.70 o
  18   2   1      682.67      570.81     95.27 o
  20   2   1        2.21      179.79     60.94 o
 -21   3   1       46.96      126.50     50.76 o
 -19   3   1       32.46      145.93     50.48 o
 -17   3   1       24.66      156.29     55.46 o
 -15   3   1      384.22      401.11     45.37 o
 -13   3   1     2145.26     2100.98     52.74 o
 -11   3   1     4223.73     3709.21     89.49 o
  -9   3   1      469.00      300.12     25.92 o
  -7   3   1    25394.75    25673.93    397.30 o
  -5   3   1    13202.46    12085.71    249.69 o
  -3   3   1    26543.97    24424.50    857.48 o
  -1   3   1    36354.57    38762.72   1079.02 o
   1   3   1    16299.06    15810.82    392.01 o
   3   3   1     5167.93     4592.09    144.69 o
   5   3   1        1.10       58.77     16.82 o
   7   3   1     1903.30     1620.24     52.48 o
   9   3   1    16414.94    17606.59    290.65 o
  11   3   1      226.06      312.68     47.44 o
  13   3   1       42.62       73.37     23.60 o
  15   3   1     4232.85     4783.83    117.81 o
  17   3   1     2703.07     2904.82    115.69 o
  19   3   1      218.57      180.67     52.86 o
  21   3   1      353.23      356.47     85.93 o
 -20   4   1      164.81      183.27     62.84 o
 -18   4   1      202.12      262.99     70.33 o
 -16   4   1     2070.96     1940.47     80.10 o
 -14   4   1        9.64       80.14     25.47 o
 -12   4   1      159.56      174.86     32.74 o
 -10   4   1     1186.69     1155.66     47.95 o
  -8   4   1     1175.05     1098.29     47.61 o
  -6   4   1     1658.71     1393.23     43.67 o
  -4   4   1     2742.34     3033.46    132.96 o
  -2   4   1     7952.99     7644.52    157.90 o
   0   4   1    15609.26    16150.48    340.60 o
   2   4   1    53685.63    51475.58   1570.49 o
   4   4   1    28340.24    29869.11    780.92 o
   6   4   1     1443.23     1307.36     50.96 o
   8   4   1    49261.82    50064.21   1140.28 o
  10   4   1     2525.32     2492.32     76.47 o
  12   4   1      546.98      561.20     33.66 o
  14   4   1      246.84      277.38     45.41 o
  16   4   1      710.46      631.21     66.30 o
  18   4   1        4.17      149.19     52.20 o
  20   4   1       63.44      141.11     52.06 o
 -19   5   1       40.74      203.61     65.77 o
 -17   5   1      687.30      965.25     91.85 o
 -15   5   1      166.14      188.47     40.98 o
 -13   5   1      214.54      110.89     29.32 o
 -11   5   1     5547.23     5742.31    136.35 o
  -9   5   1     4189.55     4305.98     96.06 o
  -7   5   1    10451.37    10824.02    216.32 o
  -5   5   1     3015.86     2822.62     82.45 o
  -3   5   1    16928.88    16857.86    381.72 o
  -1   5   1    24595.41    24055.77    477.04 o
   1   5   1      401.68      418.53     97.94 o
   3   5   1     1649.70     2080.10     74.40 o
   5   5   1     5123.75     5160.78    121.17 o
   7   5   1     1581.17     1451.48     84.45 o
   9   5   1    26724.93    27847.01    562.50 o
  11   5   1      503.01      403.49     46.78 o
  13   5   1      308.14      289.65     42.22 o
  15   5   1      273.20      163.41     38.47 o
  17   5   1       15.08      117.31     41.67 o
  19   5   1        8.70      137.21     51.20 o
 -20   6   1      168.80      197.99     88.96 o
 -18   6   1     1232.42     1434.92    210.84 o
 -16   6   1      534.96      517.23    146.94 o
 -14   6   1     3916.23     3755.24    155.24 o
 -12   6   1     3018.88     3089.35    102.42 o
 -10   6   1     1318.94     1089.70     49.48 o
  -8   6   1    30236.42    30518.04    727.41 o
  -6   6   1      624.81      716.25     54.39 o
  -4   6   1      415.06      484.03     42.78 o
  -2   6   1    11824.33    12106.88    239.98 o
   0   6   1      971.67      872.90     39.76 o
   2   6   1     2924.83     3931.67    127.24 o
   4   6   1      951.72     1224.82     58.00 o
   6   6   1     1473.77     1314.48     57.66 o
   8   6   1     1458.42     1163.17     76.15 o
  10   6   1       74.16      105.52     34.82 o
  12   6   1     1583.65     1543.38    109.37 o
  14   6   1       72.68      127.74     37.58 o
  16   6   1       72.48      107.57     36.09 o
  18   6   1       21.52      138.18     52.78 o
  20   6   1      856.65      955.48    184.86 o
 -19   7   1      147.82      164.64     70.22 o
 -17   7   1      881.68      845.89    106.20 o
 -15   7   1        3.47      125.10     45.69 o
 -13   7   1     2316.56     2163.25    128.27 o
 -11   7   1     9070.86     9483.36    202.13 o
  -9   7   1     1071.81     1263.96    101.00 o
  -7   7   1       13.85       78.66     28.36 o
  -5   7   1       34.12       57.46     22.17 o
  -3   7   1      324.63      262.18     30.87 o
  -1   7   1     2086.23     2155.78     67.71 o
   1   7   1    17293.77    16905.90    324.10 o
   3   7   1     3358.20     2843.85     82.23 o
   5   7   1       13.92       86.00     29.76 o
   7   7   1     9734.36    10184.15    204.93 o
   9   7   1     4026.57     4303.08    126.02 o
  11   7   1      139.49      164.37     41.81 o
  13   7   1      559.17      487.83     53.22 o
  15   7   1     1101.03      957.27     91.55 o
  17   7   1      970.94      931.74     88.44 o
  19   7   1       64.58      193.66     65.69 o
 -18   8   1        1.02      164.45     75.16 o
 -16   8   1      723.59     1052.02    137.86 o
 -14   8   1     2197.47     2322.34    103.30 o
 -12   8   1     1032.36      952.38     66.59 o
 -10   8   1      849.36      931.48     77.47 o
  -8   8   1      736.33      787.30     57.22 o
  -6   8   1      530.30      587.62     62.11 o
  -4   8   1     2611.89     2506.05     77.85 o
  -2   8   1     4539.19     4321.49    135.03 o
   0   8   1     2358.01     2665.18    130.88 o
   2   8   1     1182.96     1005.56     60.70 o
   4   8   1     2536.14     2237.42    106.83 o
   6   8   1       29.90       97.39     32.97 o
   8   8   1     3719.52     3141.14    124.26 o
  10   8   1     2421.40     2114.60     83.55 o
  12   8   1      177.99      256.95     49.97 o
  14   8   1      355.14      381.69     72.92 o
  16   8   1      677.97      732.44     95.40 o
  18   8   1       97.40      224.09     69.24 o
 -17   9   1      405.14      338.94    103.47 o
 -15   9   1     1184.45     1385.88    163.14 o
 -13   9   1      342.32      381.51    102.70 o
 -11   9   1       34.52      131.22     47.75 o
  -9   9   1     9048.59     9794.90    334.48 o
  -7   9   1       30.02      143.24     38.53 o
  -5   9   1       64.49       72.39     26.08 o
  -3   9   1      691.65      579.12     44.50 o
  -1   9   1     2849.30     2374.63     76.40 o
   1   9   1     3169.07     3046.79    233.32 o
   3   9   1       36.99      108.01     37.68 o
   5   9   1      210.14      203.17     46.93 o
   7   9   1      262.05      269.74     48.38 o
   9   9   1      689.07      510.38     52.43 o
  11   9   1      102.34      126.47     45.04 o
  13   9   1       27.72      153.71     51.70 o
  15   9   1     2062.66     2272.25    303.84 o
  17   9   1      533.87      645.00    144.89 o
 -16  10   1        0.50      115.54     46.90 o
 -14  10   1       33.28      195.97     68.04 o
 -12  10   1     1615.89     1884.39    141.10 o
 -10  10   1     3376.56     3352.72    194.02 o
  -8  10   1     4002.20     4350.64    236.60 o
  -6  10   1      334.71      287.23     56.70 o
  -4  10   1      460.65      491.03     56.98 o
  -2  10   1        2.87       98.41     34.26 o
   0  10   1    12889.55    14111.85    347.08 o
   2  10   1     5117.40     4943.93    183.97 o
   4  10   1     1791.26     1777.57     94.30 o
   6  10   1     2886.76     2900.39    158.90 o
   8  10   1      631.59      476.82     87.23 o
  10  10   1      499.18      376.66     75.09 o
  12  10   1       31.98      146.56     53.88 o
  14  10   1     3583.75     3870.72    329.36 o
  16  10   1     1662.33     1231.29    256.35 o
 -15  11   1      910.18      754.07    137.84 o
 -13  11   1      401.91      407.22    103.72 o
 -11  11   1      102.18      182.42     61.62 o
  -9  11   1       27.55      136.84     48.06 o
  -7  11   1     1956.57     1819.94    128.22 o
  -5  11   1      680.47      497.81     63.74 o
  -3  11   1        6.90      159.98     45.93 o
  -1  11   1      786.81      926.78     83.93 o
   1  11   1      234.66      239.69     49.14 o
   3  11   1      573.56      411.46     57.66 o
   5  11   1      211.17      283.03     92.28 o
   7  11   1     1216.00     1276.34     85.03 o
   9  11   1      235.87      316.03     74.27 o
  11  11   1      936.65      883.32    176.98 o
  13  11   1      142.87      184.38     57.37 o
  15  11   1        2.49      193.48     84.98 o
 -14  12   1      183.80      270.40    107.22 o
 -12  12   1       34.02      205.64     83.43 o
 -10  12   1       97.50      203.08     68.66 o
  -8  12   1     1331.99     1538.45    144.77 o
  -6  12   1     2967.35     2962.13    364.03 o
  -4  12   1     1973.61     1700.02     93.58 o
  -2  12   1    10804.53    11937.36    720.77 o
   0  12   1     1183.59     1044.67     85.37 o
   2  12   1      336.75      289.04     73.37 o
   4  12   1      767.33      453.96     74.88 o
   6  12   1     1510.80     1434.03    148.77 o
   8  12   1     2006.82     2125.47    140.74 o
  10  12   1     1047.03     1120.58    135.10 o
  12  12   1      612.13      672.60    156.11 o
  14  12   1       88.48      183.63     89.56 o
 -13  13   1       29.02      126.41     64.36 o
 -11  13   1       77.08      242.54    104.85 o
  -9  13   1     1574.48     1734.57    165.29 o
  -7  13   1     1019.96      958.83    151.36 o
  -5  13   1      447.32      545.80     79.84 o
  -3  13   1       31.86      121.40     53.15 o
  -1  13   1      164.90      367.51    222.09 o
   1  13   1      531.63      560.55    108.93 o
   3  13   1      352.81      247.97     90.56 o
   5  13   1     2639.81     2794.76    181.51 o
   7  13   1      251.99      299.48     78.27 o
   9  13   1        4.52      148.46     58.36 o
  11  13   1       94.82      155.85     71.49 o
  13  13   1      332.63      173.29     79.63 o
 -10  14   1       90.95      190.26     80.39 o
  -8  14   1       14.48      201.13     73.89 o
  -6  14   1       78.13      200.45     67.55 o
  -4  14   1      563.60      653.55    111.47 o
  -2  14   1      501.80      616.03    315.91 o
   0  14   1      364.80      315.65    115.25 o
   2  14   1      260.46      199.06     82.80 o
   4  14   1     1471.45     1421.96    286.39 o
   6  14   1      251.18      431.87    113.29 o
   8  14   1        4.15      238.59    103.72 o
  10  14   1      390.48      266.48    106.50 o
  -7  15   1       14.31      121.11     54.50 o
  -5  15   1      450.85      298.76    119.35 o
  -3  15   1     2598.16     2527.47    168.16 o
  -1  15   1     1020.12      588.67    150.79 o
   1  15   1       68.76      145.52     77.40 o
   3  15   1       57.58      167.52     87.92 o
   5  15   1      381.40      296.73    138.14 o
   7  15   1      184.22      186.74     79.03 o
  -2  16   1      593.18      318.88    103.65 o
   0  16   1        3.56      128.67     72.85 o
   2  16   1      146.90      190.25    113.88 o
 -22   0   2        2.23      113.15     65.82 o
 -20   0   2       51.91      187.03     85.89 o
 -18   0   2     1807.83     1876.10    137.63 o
 -16   0   2     3935.46     3902.64    190.64 o
 -14   0   2     5523.77     5727.23    155.87 o
 -12   0   2     6204.22     5890.27    128.36 o
 -10   0   2    15377.44    16418.92    343.31 o
  -8   0   2    28798.30    27338.33    553.26 o
  -6   0   2      691.29      683.79     76.57 o
  -4   0   2   299936.44   271547.50  10627.40 o
   4   0   2   267018.81   240129.83   3499.15 o
   6   0   2   262888.34   248152.38   3036.62 o
   8   0   2    12880.63    12038.80    228.48 o
  10   0   2    35241.25    35452.26    848.42 o
  12   0   2     8602.14     7978.03    185.43 o
  14   0   2     8480.85     8437.24    298.13 o
  16   0   2    15025.62    14728.02    492.77 o
  18   0   2     6714.57     6841.43    459.32 o
  20   0   2      642.52      551.81     99.91 o
 -21   1   2        1.58      130.78     53.69 o
 -19   1   2      205.08      242.83     51.61 o
 -17   1   2     4540.11     5245.60    212.11 o
 -15   1   2     4869.41     5475.03    115.59 o
 -13   1   2       32.07       71.12     22.00 o
 -11   1   2     3470.12     2926.08     64.27 o
  -9   1   2    29376.21    28676.36    458.44 o
  -7   1   2     6312.39     6192.92    109.40 o
  -5   1   2     7977.04     6746.92    152.35 o
  -3   1   2     3608.40     3672.79     77.66 o
   3   1   2    30695.90    28993.99    572.18 o
   5   1   2    64718.86    62802.94    803.90 o
   7   1   2    32580.31    30833.05    395.00 o
   9   1   2    13118.98    12411.30    166.85 o
  11   1   2      101.32       84.55     18.16 o
  13   1   2     2466.80     2430.07     60.74 o
  15   1   2     9951.58    11026.87    276.75 o
  17   1   2     3303.78     3659.17    134.36 o
  19   1   2      643.32      698.10     79.46 o
  21   1   2       71.58      152.64     51.37 o
 -20   2   2      565.78      716.05     92.64 o
 -18   2   2     1267.61     1179.00    100.34 o
 -16   2   2     3073.27     3105.61    128.09 o
 -14   2   2     2629.20     2712.83     92.81 o
 -12   2   2     3351.78     3224.45     64.05 o
 -10   2   2    19861.04    19778.14    413.43 o
  -8   2   2    21894.46    23546.78    379.95 o
  -6   2   2    31600.04    30423.03    607.07 o
  -4   2   2    31184.17    31135.37    803.35 o
  -2   2   2   179720.36   159588.14   2616.03 o
   0   2   2    49970.57    38769.09   4487.53 o
   2   2   2   118076.38   103742.31   2776.85 o
   4   2   2    52376.84    47265.57    871.09 o
   6   2   2      739.86      721.67     36.28 o
   8   2   2    31128.59    31360.03    472.69 o
  10   2   2     3074.27     3277.30     59.39 o
  12   2   2    16624.41    17483.62    272.21 o
  14   2   2     3148.58     3320.56     78.37 o
  16   2   2     7976.69     8929.10    211.02 o
  18   2   2       10.51      116.24     44.49 o
  20   2   2       11.66      154.25     52.74 o
 -21   3   2      747.95      694.28    168.63 o
 -19   3   2     2606.73     3075.60    143.41 o
 -17   3   2     2364.46     2544.06    106.33 o
 -15   3   2      652.69      649.92     55.08 o
 -13   3   2      816.20      893.43     37.81 o
 -11   3   2    13209.95    14223.17    280.34 o
  -9   3   2    38433.85    37898.21    731.35 o
  -7   3   2    11420.21    10673.16    169.66 o
  -5   3   2    23174.06    21398.95    382.37 o
  -3   3   2   111435.80   102918.27   1526.77 o
  -1   3   2      270.33      271.08     30.93 o
   1   3   2    51651.22    46993.51    948.76 o
   3   3   2       51.79       51.02     14.87 o
   5   3   2       40.20       44.88     13.76 o
   7   3   2    62681.91    63637.45   1399.61 o
   9   3   2     9843.65     9004.77    161.28 o
  11   3   2     7729.58     7788.10    132.67 o
  13   3   2     1181.15     1159.75     63.27 o
  15   3   2     1083.83     1108.30     66.30 o
  17   3   2     5301.73     5363.61    175.10 o
  19   3   2      712.76      737.44     87.70 o
  21   3   2      493.92      467.18     98.74 o
 -20   4   2      383.93      273.04     65.74 o
 -18   4   2     4864.51     5709.52    296.68 o
 -16   4   2     1481.71     1663.22     74.39 o
 -14   4   2      313.31      202.68     30.93 o
 -12   4   2       63.76       96.12     27.51 o
 -10   4   2     3894.51     3690.08     70.60 o
  -8   4   2    39257.72    38555.83    785.27 o
  -6   4   2    34279.47    34981.90    684.86 o
  -4   4   2    52802.64    51623.02   1386.11 o
  -2   4   2     1047.18      988.58     61.80 o
   0   4   2       44.36       70.32     16.92 o
   2   4   2     2373.11     2060.34     62.19 o
   4   4   2      320.20      294.20     32.04 o
   6   4   2     7475.02     7519.14    156.87 o
   8   4   2    39687.93    37795.80    806.55 o
  10   4   2    15830.46    15341.07    275.55 o
  12   4   2        7.81       62.19     21.52 o
  14   4   2     4548.78     5032.03    110.97 o
  16   4   2      213.73      276.77     38.66 o
  18   4   2     2022.18     2544.28    216.90 o
  20   4   2      652.26      686.49    123.30 o
 -19   5   2      471.93      442.29     85.37 o
 -17   5   2      827.29      893.09     77.60 o
 -15   5   2     2284.34     2048.48     83.03 o
 -13   5   2     4666.78     4839.97    137.21 o
 -11   5   2     1709.74     1788.01     55.15 o
  -9   5   2    25465.15    27372.19    498.66 o
  -7   5   2    42707.72    45084.95    971.67 o
  -5   5   2     6696.94     6208.18    138.28 o
  -3   5   2    31717.31    29793.45    650.00 o
  -1   5   2   110733.77   106307.30   2865.89 o
   1   5   2    74621.55    69341.12   2003.30 o
   3   5   2     9559.01     8795.27    223.35 o
   5   5   2    33863.78    33314.91    793.36 o
   7   5   2      421.08      472.11     45.22 o
   9   5   2    18873.33    19701.74    353.20 o
  11   5   2    21627.76    22701.35    452.01 o
  13   5   2    12029.07    12307.70    245.55 o
  15   5   2     6889.86     7340.95    206.02 o
  17   5   2      159.34      154.59     47.93 o
  19   5   2       85.34      309.19     89.17 o
 -20   6   2      298.81      223.00     78.83 o
 -18   6   2        6.02      126.26     48.94 o
 -16   6   2      470.82      589.83     74.07 o
 -14   6   2     1094.12     1285.91     75.78 o
 -12   6   2     6885.29     7290.42    169.03 o
 -10   6   2    11200.06    11043.99    228.42 o
  -8   6   2      171.26      260.74     36.33 o
  -6   6   2     4951.74     4851.14    113.48 o
  -4   6   2    23848.39    25294.75    473.57 o
  -2   6   2    21448.40    21397.59    423.06 o
   0   6   2     5047.53     4607.51    103.41 o
   2   6   2    26672.28    26740.20    571.23 o
   4   6   2    12434.00    13281.36    410.67 o
   6   6   2    14245.29    14906.58    367.52 o
   8   6   2     9444.95     9029.62    233.55 o
  10   6   2     3102.20     2838.47    108.17 o
  12   6   2     4502.70     4283.79    115.52 o
  14   6   2     3159.53     3337.37    109.46 o
  16   6   2     4717.72     5255.22    141.74 o
  18   6   2      243.58      320.86     87.47 o
  20   6   2      142.01      196.44     68.67 o
 -19   7   2      183.29      270.48     95.45 o
 -17   7   2      392.94      432.31     91.20 o
 -15   7   2     5642.81     6498.02    289.06 o
 -13   7   2      772.34      852.81     52.05 o
 -11   7   2        6.53      100.51     31.13 o
  -9   7   2      284.57      252.52     44.45 o
  -7   7   2     9276.41     9588.02    227.06 o
  -5   7   2     9882.46     9749.47    278.16 o
  -3   7   2     3123.57     3101.82     92.72 o
  -1   7   2     1496.91     1162.07     47.85 o
   1   7   2     1825.00     1565.67     56.99 o
   3   7   2    34071.90    35429.71    875.94 o
   5   7   2    21623.38    21401.17    473.64 o
   7   7   2    16419.60    16873.14    365.73 o
   9   7   2     1321.52     1212.88     65.86 o
  11   7   2      784.03      716.11     53.72 o
  13   7   2      355.43      324.39     54.80 o
  15   7   2     1018.86      997.54     86.09 o
  17   7   2     2532.04     2700.18    214.80 o
  19   7   2     1108.01      858.46    142.16 o
 -18   8   2      681.88      441.22    130.05 o
 -16   8   2     1933.94     2020.57    217.24 o
 -14   8   2     4377.10     4677.96    166.55 o
 -12   8   2      478.55      521.96     46.51 o
 -10   8   2      385.11      426.37     55.15 o
  -8   8   2     9011.46     9259.36    216.29 o
  -6   8   2     2315.05     2261.80     86.48 o
  -4   8   2     3138.88     2772.02    100.37 o
  -2   8   2    11366.45    11880.33    254.16 o
   0   8   2    39325.40    41567.86   1068.49 o
   2   8   2    36519.39    36211.91    894.35 o
   4   8   2    32318.46    32587.83   1005.09 o
   6   8   2     9035.19     8718.79    184.86 o
   8   8   2     3530.60     3696.52    138.14 o
  10   8   2     1452.99     1556.65     96.49 o
  12   8   2      632.22      591.52     53.37 o
  14   8   2     3761.00     3543.89    261.64 o
  16   8   2      971.61      919.80     95.84 o
  18   8   2      750.10      542.85    139.60 o
 -17   9   2      160.13      163.48     71.51 o
 -15   9   2      341.91      471.81    104.16 o
 -13   9   2     6161.93     6964.75    249.11 o
 -11   9   2     2979.83     2545.40    141.64 o
  -9   9   2      580.91      550.47     65.45 o
  -7   9   2      399.96      429.74     48.39 o
  -5   9   2      199.12      205.26     47.44 o
  -3   9   2     1767.53     1886.59     94.21 o
  -1   9   2      861.93      833.86     60.14 o
   1   9   2     5114.96     5161.40    129.95 o
   3   9   2     8196.50     8434.67    228.30 o
   5   9   2     4388.37     4584.29    137.34 o
   7   9   2     1498.06     1452.03     86.35 o
   9   9   2      584.02      662.98     61.59 o
  11   9   2     2373.82     2321.17    118.80 o
  13   9   2     1602.11     1736.54    183.37 o
  15   9   2      968.79     1049.90     96.20 o
  17   9   2       94.52      134.44     53.54 o
 -16  10   2      393.07      235.74     88.81 o
 -14  10   2     1739.41     1958.30    369.96 o
 -12  10   2      584.76      847.42    170.19 o
 -10  10   2     1322.85     1520.79    192.21 o
  -8  10   2     4198.39     4336.48    252.77 o
  -6  10   2     6177.53     6128.17    202.95 o
  -4  10   2     3478.38     3448.58    111.16 o
  -2  10   2     3796.46     3675.33    141.25 o
   0  10   2        4.85      130.05     54.96 o
   2  10   2     4862.77     4389.81    144.49 o
   4  10   2     4759.09     4251.06    295.77 o
   6  10   2     2770.23     2435.52    151.92 o
   8  10   2     2974.83     3252.41    140.82 o
  10  10   2     2360.08     2882.50    122.24 o
  12  10   2     2986.74     3064.37    384.59 o
  14  10   2        5.80      145.17     53.52 o
  16  10   2      201.08      205.85     87.46 o
 -15  11   2      633.82      717.06    143.57 o
 -13  11   2       76.61      174.49     64.57 o
 -11  11   2      193.23      223.75     71.18 o
  -9  11   2      591.29      658.49    125.12 o
  -7  11   2    12184.15    12117.66    406.24 o
  -5  11   2     7941.61     8522.35    313.40 o
  -3  11   2     1558.78     1528.36     76.80 o
  -1  11   2       15.58       94.70     40.96 o
   1  11   2      243.05      153.83     45.89 o
   3  11   2     4914.86     5188.04    384.62 o
   5  11   2      804.58      739.47     89.61 o
   7  11   2     4155.20     4439.44    252.50 o
   9  11   2     2317.60     2437.51    332.22 o
  11  11   2      709.70      678.27    109.34 o
  13  11   2      887.44      717.18    176.94 o
  15  11   2        2.47      147.40     66.13 o
 -14  12   2      481.82      462.03    118.83 o
 -12  12   2      906.41      880.62    202.65 o
 -10  12   2      604.10      639.61     99.85 o
  -8  12   2      935.42     1106.82    144.10 o
  -6  12   2     1307.29     1058.39    130.30 o
  -4  12   2     6846.95     6661.69    296.84 o
  -2  12   2      697.04      762.28    113.99 o
   0  12   2      232.13      249.40     60.81 o
   2  12   2      526.27      470.05     68.71 o
   4  12   2     3448.45     3211.09    208.23 o
   6  12   2      609.55      407.46    109.39 o
   8  12   2      237.74      189.50     59.99 o
  10  12   2     3596.28     3711.24    371.03 o
  12  12   2     2480.25     2765.61    322.28 o
  14  12   2      453.50      372.67    119.80 o
 -13  13   2     1546.03     1401.41    316.23 o
 -11  13   2      760.75      541.48    192.18 o
  -9  13   2      733.02      831.90    204.88 o
  -7  13   2      532.42      604.94    119.53 o
  -5  13   2     4080.15     4505.57    398.09 o
  -3  13   2     1719.49     2027.64    152.29 o
  -1  13   2      350.64      492.96     96.75 o
   1  13   2     2688.56     3084.42    342.70 o
   3  13   2     1145.32     1207.86    121.66 o
   5  13   2     2320.24     2502.71    169.21 o
   7  13   2        3.84      169.24     64.10 o
   9  13   2     1353.62     1497.06    185.80 o
  11  13   2     1884.67     2372.94    519.65 o
  13  13   2      888.42      759.75    207.31 o
 -10  14   2       26.51      190.53     84.06 o
  -8  14   2      181.72      183.80     65.71 o
  -6  14   2     2736.04     2865.40    258.49 o
  -4  14   2      765.82      949.86    206.66 o
  -2  14   2       16.84      220.11    286.58 o
   0  14   2       17.77      163.10     81.44 o
   2  14   2      719.90      423.96    117.19 o
   4  14   2     2145.78     2506.60    227.29 o
   6  14   2     1079.61      887.30    143.17 o
   8  14   2      438.36      312.69     97.72 o
  10  14   2       72.26      134.68     58.00 o
  -7  15   2      208.23      194.75     85.41 o
  -5  15   2      423.58      455.20    189.79 o
  -3  15   2      946.58      871.80    190.04 o
  -1  15   2      358.74      350.64    114.05 o
   1  15   2      138.31      235.42     95.61 o
   3  15   2     2409.45     2709.23    253.93 o
   5  15   2      439.30      252.66    132.27 o
   7  15   2      536.58      414.69    143.57 o
  -2  16   2      182.04      186.10    120.15 o
   0  16   2      658.74      352.16    133.93 o
   2  16   2     1123.15     1211.74    181.14 o
 -21   1   3      320.10      265.50     80.55 o
 -19   1   3       24.21       99.32     36.05 o
 -17   1   3       68.63      139.55     41.20 o
 -15   1   3      609.74      565.91     40.29 o
 -13   1   3       70.73       74.83     21.41 o
 -11   1   3     1716.30     1420.74     72.35 o
  -9   1   3    16978.04    17090.92    302.28 o
  -7   1   3     3069.72     3078.14     55.61 o
  -5   1   3    11665.37    10036.54    178.08 o
  -3   1   3    10591.62    10119.70    203.45 o
  -1   1   3    30784.04    25794.79   2866.63 o
   1   1   3    10817.16     8912.09    893.60 o
   3   1   3    47258.64    43077.24    587.55 o
   5   1   3     8056.36     7569.49    108.20 o
   7   1   3    14993.07    14115.13    191.73 o
   9   1   3    19541.53    20308.79    289.12 o
  11   1   3    14693.14    14905.02    217.83 o
  13   1   3     3808.45     3517.97     75.01 o
  15   1   3     2274.84     2484.17     81.53 o
  17   1   3       18.45      173.95     48.22 o
  19   1   3      251.08      273.69     66.82 o
  21   1   3      753.74      682.53    110.43 o
 -20   2   3      289.84      291.11     68.41 o
 -18   2   3       70.67      136.89     47.08 o
 -16   2   3      431.72      322.79     50.07 o
 -14   2   3     1587.51     1496.62     66.33 o
 -12   2   3     6758.73     6687.05    119.34 o
 -10   2   3     4910.21     5639.86    106.22 o
  -8   2   3     1428.70     1549.79     75.63 o
  -6   2   3    10940.59    11723.62    199.69 o
  -4   2   3     1915.77     1304.01     39.39 o
  -2   2   3     7040.98     6806.24    124.45 o
   0   2   3    10618.85    10691.71    284.12 o
   2   2   3    78395.71    71534.02   1978.10 o
   4   2   3     2312.45     2541.65     54.40 o
   6   2   3     3881.77     3473.15     78.24 o
   8   2   3    10518.62    10446.95    168.58 o
  10   2   3      815.99      659.34     31.32 o
  12   2   3     1553.34     1346.25     44.87 o
  14   2   3     1736.41     1562.74    101.28 o
  16   2   3     3174.24     2842.32    104.08 o
  18   2   3       33.06      115.45     41.11 o
  20   2   3      361.22      230.29    107.44 o
 -21   3   3      614.08      565.75    170.50 o
 -19   3   3       66.58      138.50     46.22 o
 -17   3   3        1.52      106.61     39.32 o
 -15   3   3     2877.99     3034.47    105.46 o
 -13   3   3      297.14      200.93     25.68 o
 -11   3   3     1010.97      811.09     44.08 o
  -9   3   3       35.46       50.44     16.73 o
  -7   3   3      832.68      864.24     29.74 o
  -5   3   3    25146.05    24580.74    475.51 o
  -3   3   3     9479.32     8804.62    197.64 o
  -1   3   3    69796.74    64841.96   1288.43 o
   1   3   3    19367.63    17905.24    395.80 o
   3   3   3    10437.93    11421.20    280.01 o
   5   3   3     7390.08     6484.52    140.93 o
   7   3   3      779.08      714.45     36.50 o
   9   3   3     3117.51     3028.09     83.52 o
  11   3   3     4234.31     4368.29     81.35 o
  13   3   3      157.85      129.73     27.65 o
  15   3   3      624.76      682.16     44.65 o
  17   3   3      645.68      729.92     90.72 o
  19   3   3        2.41       91.42     37.57 o
  21   3   3      683.99      561.82    115.00 o
 -20   4   3      124.51      212.10     59.81 o
 -18   4   3      139.44      169.50     51.04 o
 -16   4   3       25.55       86.20     29.95 o
 -14   4   3      980.49     1020.77     78.22 o
 -12   4   3      115.90      109.79     24.44 o
 -10   4   3    19048.26    20970.55    409.85 o
  -8   4   3       15.63       47.26     14.24 o
  -6   4   3     1647.58     1744.16     64.03 o
  -4   4   3     7003.04     7242.90    140.44 o
  -2   4   3    16343.82    14806.18    308.51 o
   0   4   3    26113.50    25831.66    577.39 o
   2   4   3     6757.00     7599.35    264.75 o
   4   4   3     1741.80     1536.14     64.82 o
   6   4   3    15124.50    14190.75    289.14 o
   8   4   3    12667.50    12429.19    225.53 o
  10   4   3     8295.04     7983.93    149.26 o
  12   4   3      456.88      476.36     33.36 o
  14   4   3      326.75      305.97     34.77 o
  16   4   3     1172.50     1250.28     61.59 o
  18   4   3      113.41      135.05     38.02 o
  20   4   3      715.76      394.41    110.59 o
 -19   5   3      172.04      196.66     57.91 o
 -17   5   3     2407.70     2534.63    181.39 o
 -15   5   3     3718.91     3589.62    121.37 o
 -13   5   3       84.24      117.75     33.73 o
 -11   5   3      233.55      272.82     34.80 o
  -9   5   3     6325.60     6265.84    116.20 o
  -7   5   3     3285.79     3155.81     75.02 o
  -5   5   3     5811.71     6441.81    152.88 o
  -3   5   3    12841.45    12979.97    258.35 o
  -1   5   3     8041.51     8699.96    166.71 o
   1   5   3     1035.57      734.41     39.19 o
   3   5   3      283.80      226.16     29.46 o
   5   5   3     9438.84     9054.45    179.43 o
   7   5   3    12451.96    12807.83    240.95 o
   9   5   3     7135.22     7235.24    179.79 o
  11   5   3      114.03      107.27     29.60 o
  13   5   3      768.23      786.56     46.48 o
  15   5   3     2245.76     2217.30     82.15 o
  17   5   3       18.56      111.34     38.39 o
  19   5   3       31.52      158.16     53.63 o
 -20   6   3        1.18      140.88     70.08 o
 -18   6   3      627.78      750.73    120.49 o
 -16   6   3      509.51      635.66     59.28 o
 -14   6   3      165.23      123.82     31.61 o
 -12   6   3     1094.77     1076.35     55.25 o
 -10   6   3     1407.18     1566.03     69.24 o
  -8   6   3        2.68       59.98     20.96 o
  -6   6   3    18524.58    19604.41    406.33 o
  -4   6   3     4834.63     5008.27    124.25 o
  -2   6   3    13680.44    14707.17    314.26 o
   0   6   3      470.07      573.64     46.29 o
   2   6   3     6695.24     6406.94    149.18 o
   4   6   3     8679.52     9147.97    286.42 o
   6   6   3    12946.54    13126.67    305.79 o
   8   6   3     9272.70     9069.35    179.70 o
  10   6   3     8512.27     8331.73    225.54 o
  12   6   3       81.30      141.32     44.16 o
  14   6   3      424.78      495.89     65.03 o
  16   6   3       35.27      130.67     67.13 o
  18   6   3      268.38      212.41     63.53 o
  20   6   3       19.70      162.81     62.98 o
 -19   7   3      885.85      728.84    181.86 o
 -17   7   3      344.86      380.10     82.87 o
 -15   7   3     1567.58     1693.52    136.76 o
 -13   7   3      920.29      897.72     72.99 o
 -11   7   3     2023.84     2179.67     90.98 o
  -9   7   3     2009.30     2363.93     80.49 o
  -7   7   3     1666.47     1780.85     68.58 o
  -5   7   3     1265.77     1349.05     67.12 o
  -3   7   3     8473.70     7922.58    172.64 o
  -1   7   3    37213.02    38517.09    846.98 o
   1   7   3      409.76      480.45    103.37 o
   3   7   3     7349.07     8178.62    188.28 o
   5   7   3      429.49      400.68     49.15 o
   7   7   3    14300.20    14679.65    300.19 o
   9   7   3      420.50      299.08     40.98 o
  11   7   3      175.20      226.93     47.14 o
  13   7   3      872.41      696.01     56.93 o
  15   7   3        3.58      134.26     45.76 o
  17   7   3        3.89      155.42     52.06 o
  19   7   3       74.38      183.94     68.35 o
 -18   8   3      452.13      355.49    131.99 o
 -16   8   3      659.76      693.53    115.22 o
 -14   8   3      943.16      902.59     79.11 o
 -12   8   3      266.24      268.94     60.38 o
 -10   8   3    10372.62    10721.86    278.78 o
  -8   8   3     2459.44     2235.10     74.21 o
  -6   8   3     1762.70     1633.70    112.58 o
  -4   8   3     2219.48     1984.94     69.46 o
  -2   8   3        7.75      102.46     31.29 o
   0   8   3       28.48      103.80     35.26 o
   2   8   3      638.09      643.28     52.83 o
   4   8   3     3342.41     3658.41    112.15 o
   6   8   3      363.92      406.75     48.64 o
   8   8   3        1.29       74.14     28.57 o
  10   8   3     1106.63     1409.54     98.89 o
  12   8   3      279.22      206.60     45.84 o
  14   8   3      715.16      744.61     72.63 o
  16   8   3     1808.89     1840.02    261.63 o
  18   8   3        8.94      123.54     50.42 o
 -17   9   3      139.98      302.12    110.26 o
 -15   9   3       38.05      122.31     44.87 o
 -13   9   3     1008.04     1013.10    151.46 o
 -11   9   3       70.04      176.73     49.59 o
  -9   9   3     4070.24     4041.32    192.51 o
  -7   9   3      160.94      167.19     40.28 o
  -5   9   3      386.62      373.70     46.65 o
  -3   9   3       71.35      108.82     30.79 o
  -1   9   3     1001.58      942.10     63.38 o
   1   9   3     6441.36     6539.86    296.81 o
   3   9   3      155.69      123.05     37.68 o
   5   9   3     2298.59     2050.40     80.75 o
   7   9   3     1195.95     1140.51     90.85 o
   9   9   3       60.58      108.10     37.26 o
  11   9   3       94.67      114.94     38.97 o
  13   9   3      810.51      687.30     77.91 o
  15   9   3     2134.44     2376.28    316.58 o
  17   9   3      305.96      418.12    113.02 o
 -16  10   3      321.30      345.06    123.01 o
 -14  10   3      778.47      404.68    101.46 o
 -12  10   3      532.21      474.61     90.06 o
 -10  10   3      279.07      274.62     68.04 o
  -8  10   3     2324.70     2389.60    128.13 o
  -6  10   3       32.56      102.85     37.24 o
  -4  10   3     5334.92     5804.75    230.52 o
  -2  10   3     8837.59     8967.20    252.56 o
   0  10   3     7371.95     7761.34    261.62 o
   2  10   3      527.69      547.42    110.95 o
   4  10   3       75.45       93.42     32.04 o
   6  10   3      842.43      892.96     65.35 o
   8  10   3     3385.24     3443.59    127.79 o
  10  10   3     1107.32     1273.31    114.16 o
  12  10   3       84.27      187.79     57.26 o
  14  10   3      465.23      251.10     77.37 o
  16  10   3      144.52      165.61     73.05 o
 -15  11   3       31.09      168.25     77.05 o
 -13  11   3        8.44      194.95     84.40 o
 -11  11   3      472.52      407.77     84.98 o
  -9  11   3      493.23      502.24     95.09 o
  -7  11   3      518.26      578.92     87.52 o
  -5  11   3      431.26      425.81     77.39 o
  -3  11   3      360.81      204.26     50.86 o
  -1  11   3      212.69      319.38     64.92 o
   1  11   3        4.92       98.62     38.83 o
   3  11   3      606.07      587.85     70.97 o
   5  11   3        2.86      132.29     47.51 o
   7  11   3     1919.32     1876.55    151.74 o
   9  11   3        7.48      124.72     47.20 o
  11  11   3      128.21      202.95     61.86 o
  13  11   3      182.10      206.05     68.25 o
  15  11   3      186.40      162.74     72.84 o
 -14  12   3       16.67      191.14     77.83 o
 -12  12   3      285.62      255.95     90.98 o
 -10  12   3      857.50      743.64    125.39 o
  -8  12   3      320.12      285.18     81.55 o
  -6  12   3     2381.84     2788.32    139.46 o
  -4  12   3       27.25      176.50     51.24 o
  -2  12   3     1169.19     1152.59    182.32 o
   0  12   3     1381.06     1295.57    158.34 o
   2  12   3     5624.07     5510.19    593.12 o
   4  12   3     3265.98     3001.16    295.49 o
   6  12   3      463.98      487.06     89.86 o
   8  12   3     2706.29     3144.80    542.23 o
  10  12   3      362.55      377.58     96.14 o
  12  12   3      388.91      444.49    154.94 o
  14  12   3      377.99      276.74    111.00 o
 -11  13   3        2.07      129.10     62.49 o
  -9  13   3        1.99      158.91     58.28 o
  -7  13   3       30.89      212.85     71.59 o
  -5  13   3      652.85      705.36    106.77 o
  -3  13   3     1709.28     2021.43    122.38 o
  -1  13   3      457.05      423.91    113.22 o
   1  13   3      573.40      558.26    112.19 o
   3  13   3        0.74      143.16     65.60 o
   5  13   3      480.43      403.42    109.30 o
   7  13   3      390.51      398.70     97.45 o
   9  13   3     1449.85     1854.91    227.15 o
  11  13   3      725.92      511.34    125.20 o
 -10  14   3        8.26       99.39     48.70 o
  -8  14   3       72.87      161.78     62.67 o
  -6  14   3       58.52      231.01     78.15 o
  -4  14   3     2452.19     2346.52    183.28 o
  -2  14   3       20.60      158.53     96.95 o
   0  14   3       26.63      130.29     74.11 o
   2  14   3      166.27      295.79    186.14 o
   4  14   3        2.60      203.34    115.30 o
   6  14   3       82.66      109.89     60.82 o
   8  14   3      117.08      261.37     86.59 o
  10  14   3     1189.70      998.91    225.79 o
  -7  15   3      539.59      377.65    122.30 o
  -5  15   3      419.92      311.37    114.04 o
  -3  15   3       75.41      136.90     76.44 o
  -1  15   3       11.90      140.51     72.02 o
   1  15   3      688.92      579.08    138.93 o
   3  15   3     1880.15     1803.03    298.19 o
   5  15   3      582.52      499.11    265.79 o
   7  15   3        0.72      129.28     78.23 o
  -2  16   3       14.91      109.75     66.27 o
   0  16   3       11.72      163.97     87.28 o
   2  16   3      705.58      756.28    167.92 o
 -20   0   4       27.70       93.46     52.57 o
 -18   0   4      456.37      409.60     82.70 o
 -16   0   4     1651.13     1201.04     85.96 o
 -14   0   4     1230.22     1062.09    116.74 o
 -12   0   4    25497.03    25352.62    588.76 o
 -10   0   4    17781.44    17266.99    414.09 o
  -8   0   4    23039.84    24385.99    729.67 o
  -6   0   4    18987.20    17904.50    403.85 o
  -4   0   4     6135.16     5271.08    300.33 o
  -2   0   4   205341.83   186140.22   1375.67 o
   0   0   4   290824.34   210156.80  59350.85 o
   2   0   4   303835.38   275600.25  68903.37 o
   4   0   4     1447.06     1171.83     40.10 o
   6   0   4   233641.78   212876.30   4214.57 o
   8   0   4    47845.89    47366.43    990.08 o
  10   0   4    19212.36    19874.01    415.33 o
  12   0   4     7534.25     7390.58    218.09 o
  14   0   4    41416.52    42082.17   1448.30 o
  16   0   4     7842.37     7842.05    301.43 o
  18   0   4       50.38      126.56     62.18 o
  20   0   4     1461.30     1490.02    153.84 o
 -21   1   4      151.33      189.43     62.09 o
 -19   1   4      700.07      720.03     72.00 o
 -17   1   4      643.14      896.51     72.63 o
 -15   1   4     1544.44     1739.20     65.06 o
 -13   1   4     1939.90     2024.74     98.06 o
 -11   1   4    14030.11    14059.16    225.07 o
  -9   1   4     4998.61     4223.81     77.30 o
  -7   1   4     4817.09     4492.31     77.01 o
  -5   1   4     3624.95     3708.02     62.85 o
  -3   1   4    23405.29    22033.25    316.41 o
  -1   1   4    73391.91    69585.23    744.59 o
   1   1   4    91967.62    83786.52   7814.63 o
   3   1   4     6516.65     5495.93     90.73 o
   5   1   4    31836.00    31917.18    507.61 o
   7   1   4    53880.31    50416.57    825.23 o
   9   1   4    17914.41    17084.36    232.04 o
  11   1   4      191.95      103.90     22.41 o
  13   1   4      282.57      377.40     33.15 o
  15   1   4    10683.22    11598.81    281.78 o
  17   1   4     2259.06     2332.22     99.76 o
  19   1   4     1119.07     1148.31     98.04 o
  21   1   4     1015.08      749.44    160.00 o
 -20   2   4     1001.30     1039.50    112.88 o
 -18   2   4     3825.32     4486.42    218.77 o
 -16   2   4     1480.42     1532.20     68.90 o
 -14   2   4     2078.29     2065.85     69.06 o
 -12   2   4      630.24      672.52     39.13 o
 -10   2   4    26176.66    26204.71    427.61 o
  -8   2   4     4630.87     4588.76     83.03 o
  -6   2   4     6804.97     6300.85    121.98 o
  -4   2   4    36083.16    34814.36    697.33 o
  -2   2   4    60247.67    56152.05    725.53 o
   0   2   4    11311.20    11623.93    313.87 o
   2   2   4      878.44     1129.37     42.40 o
   4   2   4     7525.76     6257.19    131.41 o
   6   2   4    11333.87    10001.75    151.52 o
   8   2   4    69716.53    68086.10   1295.35 o
  10   2   4     1078.68     1136.84     37.94 o
  12   2   4     1724.42     1800.88     88.91 o
  14   2   4      556.99      603.83     59.56 o
  16   2   4     5364.91     5679.12    154.69 o
  18   2   4     3633.77     3833.32    144.62 o
  20   2   4       54.73      168.26     59.03 o
 -21   3   4      124.20      239.54     91.50 o
 -19   3   4      984.50     1025.90     94.62 o
 -17   3   4     5881.13     6318.88    239.88 o
 -15   3   4     1735.59     1507.60     71.53 o
 -13   3   4     2255.58     2358.55     55.44 o
 -11   3   4     3195.64     3047.10    123.78 o
  -9   3   4    12128.60    12143.08    196.99 o
  -7   3   4    14120.02    15228.76    314.47 o
  -5   3   4    35491.50    35230.07    620.89 o
  -3   3   4    74741.25    70717.51   1216.07 o
  -1   3   4   102686.93    96839.47   1642.16 o
   1   3   4    25809.51    27436.13    675.98 o
   3   3   4      175.72      180.66     25.14 o
   5   3   4      300.25      314.68     29.97 o
   7   3   4    43821.00    44999.73    985.27 o
   9   3   4     2414.66     2094.60     56.67 o
  11   3   4     2468.60     2466.08     57.89 o
  13   3   4    33812.68    34958.51    678.26 o
  15   3   4     4425.91     4232.70    126.69 o
  17   3   4      408.18      362.15     57.45 o
  19   3   4       92.76      221.33    146.81 o
  21   3   4      679.40      650.73    123.12 o
 -20   4   4      145.30      203.22     88.59 o
 -18   4   4     1302.93     1211.43     90.83 o
 -16   4   4     1288.23     1459.33     47.40 o
 -14   4   4       26.00       69.78     27.61 o
 -12   4   4     5789.60     5677.12    125.37 o
 -10   4   4     1231.32      992.41     40.06 o
  -8   4   4    13840.81    13144.08    226.66 o
  -6   4   4     2579.52     2509.65     74.17 o
  -4   4   4    42952.63    43332.49    866.05 o
  -2   4   4    82492.68    81994.23   1782.04 o
   0   4   4    11353.37    10751.47    240.94 o
   2   4   4       16.79       49.57     16.98 o
   4   4   4      585.61      671.99     46.49 o
   6   4   4     3724.40     3431.75    141.75 o
   8   4   4      302.30      161.24     32.19 o
  10   4   4    22764.25    22958.21    423.42 o
  12   4   4     4535.31     4940.99    109.40 o
  14   4   4     9558.00    10759.14    209.17 o
  16   4   4     1737.81     1696.80     94.61 o
  18   4   4      102.49      110.67     59.01 o
  20   4   4       17.74      162.86     63.10 o
 -19   5   4      904.41      852.94    123.96 o
 -17   5   4     1401.12     1528.57     86.72 o
 -15   5   4      392.95      456.36     47.61 o
 -13   5   4      456.10      543.50     51.06 o
 -11   5   4     7117.03     7931.64    316.19 o
  -9   5   4    13679.80    15499.81    292.58 o
  -7   5   4    15108.63    15367.68    281.12 o
  -5   5   4    23087.06    22564.99    431.95 o
  -3   5   4    63084.77    60921.73   1380.18 o
  -1   5   4    17346.56    16868.32    329.51 o
   1   5   4     5401.77     4235.74    134.46 o
   3   5   4      391.68      245.19     39.84 o
   5   5   4    18214.40    17107.85    371.43 o
   7   5   4    12124.66    11378.86    210.88 o
   9   5   4     8198.10     8220.67    190.26 o
  11   5   4     7595.51     7949.75    183.33 o
  13   5   4      766.69      743.20     51.93 o
  15   5   4     3838.99     3682.13    148.57 o
  17   5   4     2283.52     2300.91    120.40 o
  19   5   4     2314.98     2495.10    188.55 o
 -20   6   4      135.33      293.58    109.30 o
 -18   6   4      328.18      358.62    123.16 o
 -16   6   4     1530.43     1841.02    129.76 o
 -14   6   4      201.23      239.85     52.09 o
 -12   6   4      341.74      304.13     50.15 o
 -10   6   4     9368.04     9353.69    173.06 o
  -8   6   4       31.66       68.84     22.04 o
  -6   6   4    20208.60    21305.79    449.90 o
  -4   6   4     5015.79     4826.54    102.49 o
  -2   6   4     3234.02     3341.71     82.70 o
   0   6   4    19949.93    20671.52    464.76 o
   2   6   4    18239.90    18024.61    381.90 o
   4   6   4    17030.98    17320.61    414.67 o
   6   6   4    34473.70    35963.09    906.96 o
   8   6   4    16054.73    16170.14    332.85 o
  10   6   4     2544.03     2478.05     84.88 o
  12   6   4    10831.75    11051.20    302.73 o
  14   6   4     1617.14     1655.06     75.45 o
  16   6   4     1167.05     1133.95     93.50 o
  18   6   4     1154.60     1219.21    148.51 o
  20   6   4     1519.84     1805.57    297.51 o
 -19   7   4      149.70      252.14     99.81 o
 -17   7   4      124.52      134.54     43.27 o
 -15   7   4      927.13     1027.37     96.45 o
 -13   7   4     4813.33     5342.23    203.75 o
 -11   7   4     6222.23     6122.39    299.90 o
  -9   7   4     4804.48     4959.49    125.63 o
  -7   7   4        6.58       68.09     25.04 o
  -5   7   4       45.08       95.03     28.43 o
  -3   7   4     1525.11     1672.15     68.54 o
  -1   7   4    18485.04    18869.90    368.02 o
   1   7   4    28878.80    29446.41    663.37 o
   3   7   4    31726.16    32693.10    814.17 o
   5   7   4     4145.74     4111.68    124.88 o
   7   7   4    10458.01    10545.68    234.27 o
   9   7   4     8972.52     9084.53    272.46 o
  11   7   4     3662.96     3761.49    104.57 o
  13   7   4     6457.13     6714.64    298.36 o
  15   7   4     1687.61     1533.69    135.47 o
  17   7   4     1172.24     1319.76    110.12 o
  19   7   4      189.64      209.20     70.69 o
 -18   8   4       10.30      141.62     65.31 o
 -16   8   4      418.01      532.15     71.55 o
 -14   8   4     2556.70     2540.15    133.13 o
 -12   8   4    10435.96    11056.10    275.21 o
 -10   8   4     2451.68     2529.66    176.80 o
  -8   8   4     4173.68     4358.33    137.52 o
  -6   8   4     1432.03     1653.71     69.33 o
  -4   8   4     1453.67     1443.42     64.99 o
  -2   8   4      217.48      271.41     47.51 o
   0   8   4    17009.80    17962.46    372.75 o
   2   8   4    18261.43    19274.78    457.61 o
   4   8   4    14898.76    14327.58    507.76 o
   6   8   4     5697.34     5741.11    152.08 o
   8   8   4     1360.37     1360.69     70.93 o
  10   8   4    10142.57    10447.17    306.19 o
  12   8   4      308.79      307.39     55.07 o
  14   8   4      293.88      296.42     71.74 o
  16   8   4      732.12      789.92     93.57 o
  18   8   4     1262.10      956.06    206.39 o
 -17   9   4     1864.22     2038.29    237.42 o
 -15   9   4      706.17      949.05    124.63 o
 -13   9   4     2499.72     2774.67    211.25 o
 -11   9   4       17.52      138.53     47.48 o
  -9   9   4        3.66       93.64     35.01 o
  -7   9   4     5214.06     5557.33    227.65 o
  -5   9   4     4721.63     5007.66    142.89 o
  -3   9   4      728.38      764.36     55.34 o
  -1   9   4     3919.92     3712.65    101.73 o
   1   9   4     3206.36     3310.22     99.87 o
   3   9   4     1475.08     1416.88     69.89 o
   5   9   4     4811.56     4943.54    210.82 o
   7   9   4    10171.79    10376.23    366.87 o
   9   9   4     1112.39     1051.35    105.26 o
  11   9   4       30.60      116.46     38.14 o
  13   9   4      254.88      188.00     52.85 o
  15   9   4      136.01      284.15     79.34 o
  17   9   4      147.56      214.24     79.29 o
 -16  10   4      882.61      750.14    147.69 o
 -14  10   4     2098.98     1946.49    250.07 o
 -12  10   4     1001.72     1194.53    148.01 o
 -10  10   4      421.49      440.66     87.41 o
  -8  10   4      106.66      143.85     45.02 o
  -6  10   4    13544.05    14412.73    449.88 o
  -4  10   4     8606.70     8795.59    259.00 o
  -2  10   4     5586.22     5714.28    187.47 o
   0  10   4     5618.47     6438.83    226.65 o
   2  10   4    12164.90    12182.26    510.75 o
   4  10   4     3609.69     3559.05    167.96 o
   6  10   4      317.53      258.51     58.84 o
   8  10   4     5626.91     5741.36    344.54 o
  10  10   4     2411.70     2698.44    176.30 o
  12  10   4     4476.65     5276.20    428.22 o
  14  10   4      955.92      824.82    116.09 o
  16  10   4      312.75      260.95     95.30 o
 -15  11   4      624.04      574.49    119.15 o
 -13  11   4     1272.89      926.73    180.73 o
 -11  11   4     1229.53     1073.83    127.50 o
  -9  11   4       37.46      145.88     47.98 o
  -7  11   4      806.43      878.58    100.46 o
  -5  11   4     5253.31     5819.04    259.04 o
  -3  11   4     2630.61     2665.42    204.40 o
  -1  11   4     4912.82     5327.21    266.58 o
   1  11   4      807.43      851.79     68.04 o
   3  11   4     4762.15     5468.61    450.52 o
   5  11   4      508.90      473.32     76.64 o
   7  11   4     1432.86     1390.72     96.01 o
   9  11   4     1795.36     1601.17    276.52 o
  11  11   4     3837.08     3746.71    255.18 o
  13  11   4     1165.68     1135.85    122.74 o
  15  11   4       46.08      176.41     85.46 o
 -14  12   4       12.28      131.54     63.79 o
 -12  12   4       34.85      183.85     79.18 o
 -10  12   4       23.87      116.50     45.06 o
  -8  12   4      242.69      309.57     83.94 o
  -6  12   4     2575.45     2631.32    164.97 o
  -4  12   4     6171.67     6294.25    343.98 o
  -2  12   4      233.22      211.98    100.42 o
   0  12   4      338.14      272.03     77.00 o
   2  12   4     1297.54     1381.46    160.44 o
   4  12   4      174.25      283.65     75.34 o
   6  12   4      839.58      818.99    144.70 o
   8  12   4       24.72      150.52     50.33 o
  10  12   4     1725.28     1712.77    153.25 o
  12  12   4     1293.88     1526.15    236.17 o
  14  12   4      113.82      131.44     61.15 o
 -11  13   4        9.63      168.46     73.11 o
  -9  13   4      270.38      239.80     74.27 o
  -7  13   4     1663.21     1948.30    200.40 o
  -5  13   4     5613.83     5583.42    395.09 o
  -3  13   4     4552.53     5002.78    294.20 o
  -1  13   4      154.03      233.61     75.40 o
   1  13   4     3934.28     4588.63    317.00 o
   3  13   4     1751.12     2173.83    458.07 o
   5  13   4     2332.47     2404.98    266.61 o
   7  13   4      449.65      411.78    124.54 o
   9  13   4     1669.34     1823.08    290.73 o
  11  13   4     3026.52     2618.13    583.76 o
 -10  14   4      315.30      313.96    174.17 o
  -8  14   4        5.98      186.08     76.30 o
  -6  14   4       43.88      150.22     58.16 o
  -4  14   4      136.28      196.02     68.35 o
  -2  14   4      680.31      610.99    122.67 o
   0  14   4      869.79      841.35    121.19 o
   2  14   4     1366.65     1343.70    177.16 o
   4  14   4     1548.04     1361.05    362.58 o
   6  14   4       49.90      127.07     73.15 o
   8  14   4       59.55      160.78     69.15 o
  10  14   4     1027.15      839.72    182.05 o
  -7  15   4       27.10      206.85     86.72 o
  -5  15   4      133.49      218.84    107.31 o
  -3  15   4       44.39      185.78     77.90 o
  -1  15   4      130.37      271.63    112.66 o
   1  15   4      315.88      356.50    135.11 o
   3  15   4     1921.21     1614.33    378.83 o
   5  15   4       70.82      185.78    106.19 o
   7  15   4       14.53      179.62     92.48 o
   0  16   4        1.41      114.02     71.50 o
 -21   1   5        0.10      177.23     67.05 o
 -19   1   5      342.21      290.64     66.94 o
 -17   1   5       42.81      114.42     51.21 o
 -15   1   5     1409.21     1364.97     55.07 o
 -13   1   5     1482.30     1498.67     47.32 o
 -11   1   5      289.79      211.25     21.90 o
  -9   1   5      226.96      253.64     20.29 o
  -7   1   5     8756.42     9304.37    152.30 o
  -5   1   5     1556.72     1719.56     45.03 o
  -3   1   5    17216.08    16667.19    294.86 o
  -1   1   5    94108.57    86063.30   1004.92 o
   1   1   5     7517.48     7045.84    298.09 o
   3   1   5    43080.73    38025.23    595.70 o
   5   1   5    10520.48    10194.11    186.18 o
   7   1   5    11045.50    11026.24    149.45 o
   9   1   5     6355.90     6534.89    111.30 o
  11   1   5     1306.95     1378.98     42.27 o
  13   1   5     9414.61     9469.73    160.28 o
  15   1   5      521.85      615.47     45.23 o
  17   1   5     1090.01     1093.59     65.94 o
  19   1   5      787.25      861.91     93.68 o
  21   1   5      455.51      409.17    100.22 o
 -20   2   5      152.30      193.90     57.91 o
 -18   2   5      106.35      175.92     46.94 o
 -16   2   5      692.74      685.30     53.41 o
 -14   2   5        0.44       74.43     25.65 o
 -12   2   5     3345.29     3237.44     84.14 o
 -10   2   5     7325.91     7950.53    118.02 o
  -8   2   5    20112.30    22246.83    339.17 o
  -6   2   5     8669.35     8520.36    178.58 o
  -4   2   5    24327.14    24873.87    517.00 o
  -2   2   5    18821.03    17978.20    342.99 o
   0   2   5    24474.11    24474.70    584.62 o
   2   2   5      305.22      178.65     17.19 o
   4   2   5      995.52      964.29     67.60 o
   6   2   5    21543.35    21463.45    328.05 o
   8   2   5      198.43      257.44     20.72 o
  10   2   5     4517.24     3887.86     63.48 o
  12   2   5     5100.06     5001.28     94.79 o
  14   2   5      954.06     1024.77     48.03 o
  16   2   5      570.35      463.60     41.82 o
  18   2   5        0.92       93.86     35.46 o
  20   2   5      114.55      192.38     65.80 o
 -21   3   5       25.91      149.58     66.61 o
 -19   3   5      431.09      447.35     73.01 o
 -17   3   5     1491.95     1380.57     81.43 o
 -15   3   5     1331.47     1124.03     68.92 o
 -13   3   5      340.51      371.83     28.43 o
 -11   3   5     1528.58     1274.45     49.02 o
  -9   3   5     3184.61     2948.65     98.03 o
  -7   3   5     2482.02     2767.87     68.87 o
  -5   3   5     5841.97     6024.67    108.03 o
  -3   3   5    45708.07    43282.38    739.41 o
  -1   3   5     9852.74     9326.11    228.59 o
   1   3   5     6539.26     6302.81    168.56 o
   3   3   5      520.91      666.39     34.63 o
   5   3   5    21761.47    25068.05    561.20 o
   7   3   5      831.93      744.72     51.32 o
   9   3   5      824.93      886.96     36.96 o
  11   3   5    11785.64    12165.27    218.54 o
  13   3   5       81.24      153.90     29.91 o
  15   3   5       75.18      103.57     29.36 o
  17   3   5      409.63      454.04     66.08 o
  19   3   5      184.43      307.01     68.67 o
  21   3   5      228.44      251.21     80.73 o
 -20   4   5       75.77      189.05     85.05 o
 -18   4   5      171.12      250.73     59.00 o
 -16   4   5      194.37      183.28    121.98 o
 -14   4   5       19.26       55.71     19.75 o
 -12   4   5        8.22       79.16     23.25 o
 -10   4   5      203.66      206.61     30.75 o
  -8   4   5      614.52      515.00     48.57 o
  -6   4   5     2655.52     2479.13     72.07 o
  -4   4   5    14007.49    13929.77    253.97 o
  -2   4   5     5445.86     4835.52    122.28 o
   0   4   5     4796.41     4416.02     98.68 o
   2   4   5     2460.86     2131.57     62.33 o
   4   4   5       58.68       67.79     21.88 o
   6   4   5        4.93       41.93     16.43 o
   8   4   5    20752.94    20643.25    420.06 o
  10   4   5       68.41       78.92     22.94 o
  12   4   5      188.40      205.99     33.46 o
  14   4   5     5744.93     6317.42    206.18 o
  16   4   5      377.95      415.71     64.47 o
  18   4   5      117.28      152.48     45.56 o
  20   4   5        4.37      180.63     67.92 o
 -19   5   5       25.23      231.98     91.41 o
 -17   5   5     1844.61     2274.50    291.04 o
 -15   5   5       93.12       71.11     28.85 o
 -13   5   5       59.73       54.81     19.81 o
 -11   5   5      315.86      334.21     34.81 o
  -9   5   5     1080.09     1017.98     35.11 o
  -7   5   5      628.20      737.07     36.06 o
  -5   5   5     1359.18     1320.68     39.41 o
  -3   5   5    31556.21    31037.80    655.76 o
  -1   5   5      856.70      882.87     38.06 o
   1   5   5     4564.70     4297.53    117.18 o
   3   5   5     1788.55     1675.19     58.69 o
   5   5   5       86.82      103.12     32.82 o
   7   5   5     8594.21     8871.36    224.01 o
   9   5   5     2026.98     2133.53     86.71 o
  11   5   5     5522.26     5885.31    121.98 o
  13   5   5     4046.07     4321.85    107.40 o
  15   5   5     1479.49     1586.23     80.07 o
  17   5   5      378.77      446.13     55.97 o
  19   5   5      213.58      318.14     89.99 o
 -20   6   5      294.73      197.18     74.07 o
 -18   6   5     1688.59     1605.67    145.52 o
 -16   6   5        2.73      124.06     41.20 o
 -14   6   5     3560.99     3504.69    125.41 o
 -12   6   5      169.47      173.03     27.22 o
 -10   6   5      558.33      463.60     25.64 o
  -8   6   5      750.64      736.11     48.33 o
  -6   6   5     1945.38     2077.79     63.12 o
  -4   6   5     2014.69     1874.95     76.17 o
  -2   6   5     9014.51     9738.77    192.88 o
   0   6   5     1366.96     1298.57     94.41 o
   2   6   5      353.57      389.45     40.70 o
   4   6   5      778.90      968.61     47.39 o
   6   6   5     7296.46     7612.50    177.31 o
   8   6   5     1724.04     1907.51     75.08 o
  10   6   5      619.91      505.26     48.44 o
  12   6   5     2038.61     2030.00     77.20 o
  14   6   5     1359.33     1357.80    104.22 o
  16   6   5      822.87      900.63     77.04 o
  18   6   5      471.45      343.14     96.93 o
  20   6   5      582.28      431.09    113.37 o
 -19   7   5     1399.59     1695.48    315.79 o
 -17   7   5      240.39      502.12    129.47 o
 -15   7   5      334.33      346.09     64.69 o
 -13   7   5      187.16      199.95     40.30 o
 -11   7   5     5110.72     5676.33    132.26 o
  -9   7   5     3064.34     3316.35    124.86 o
  -7   7   5     3498.48     3608.31    106.86 o
  -5   7   5     5626.20     6174.09    182.68 o
  -3   7   5     3040.28     3200.01     79.89 o
  -1   7   5     3603.60     3432.32     86.02 o
   1   7   5        0.49       70.43     26.40 o
   3   7   5     3228.62     3336.53    147.03 o
   5   7   5        3.22       60.95     21.62 o
   7   7   5     1450.72     1355.47     86.80 o
   9   7   5      355.09      321.52     54.68 o
  11   7   5      103.15      132.67     47.62 o
  13   7   5     2317.90     2100.09     93.66 o
  15   7   5     3355.22     3131.78    149.13 o
  17   7   5      496.62      335.15     79.34 o
  19   7   5      203.45      180.32     61.17 o
 -18   8   5       61.53      150.79     70.83 o
 -16   8   5      535.62      330.06    108.04 o
 -14   8   5      723.26      781.82     82.70 o
 -12   8   5       56.36       96.34     41.94 o
 -10   8   5     3401.72     3524.93    155.95 o
  -8   8   5     2509.57     2518.49    126.94 o
  -6   8   5       16.08       68.09     25.18 o
  -4   8   5      592.07      603.52     79.79 o
  -2   8   5     6409.64     6935.15    212.24 o
   0   8   5     6223.85     6813.53    200.36 o
   2   8   5     7333.54     7492.03    251.90 o
   4   8   5      302.16      357.59     55.47 o
   6   8   5      315.58      337.10     51.67 o
   8   8   5     1222.32     1098.91     70.21 o
  10   8   5        8.35       88.27     32.96 o
  12   8   5        2.85      103.09     34.92 o
  14   8   5       36.97      127.97     53.20 o
  16   8   5       38.76      131.43     54.57 o
  18   8   5       16.96      154.03     57.76 o
 -17   9   5       45.22      239.79     83.35 o
 -15   9   5      345.99      184.49     71.00 o
 -13   9   5      538.56      595.68     77.44 o
 -11   9   5     2809.23     3249.91    186.11 o
  -9   9   5     1830.22     1811.43    120.11 o
  -7   9   5     1207.92     1465.96     85.69 o
  -5   9   5      433.10      538.06     51.76 o
  -3   9   5     3392.96     3383.30     97.41 o
  -1   9   5     2907.44     2776.80    152.24 o
   1   9   5     4041.69     4189.35    129.13 o
   3   9   5       44.82      125.33     43.90 o
   5   9   5     3776.53     4192.18    189.32 o
   7   9   5     3106.88     3011.18    136.66 o
   9   9   5        0.49      157.32     61.95 o
  11   9   5      223.25      246.29     55.63 o
  13   9   5       89.77      169.87    178.81 o
  15   9   5      210.08      223.20     63.02 o
  17   9   5       31.33      172.74     60.75 o
 -16  10   5       86.54      213.01     88.03 o
 -14  10   5      119.11      269.94     65.82 o
 -12  10   5     1243.88     1462.86    108.17 o
 -10  10   5     1022.34     1102.42    142.79 o
  -8  10   5     6093.31     6504.44    268.57 o
  -6  10   5       36.44      123.58     35.36 o
  -4  10   5      324.39      312.43     43.06 o
  -2  10   5        7.19      116.28     35.52 o
   0  10   5     1061.39     1096.97     81.52 o
   2  10   5     8345.28     8983.86    464.21 o
   4  10   5     3233.89     3282.40    133.28 o
   6  10   5     6663.67     6492.26    228.23 o
   8  10   5       35.20      124.24     48.11 o
  10  10   5      209.11      163.51     51.04 o
  12  10   5       61.02      141.24     48.52 o
  14  10   5     1170.75      909.28    102.78 o
  16  10   5     1272.64      982.10    227.50 o
 -15  11   5       14.73      146.50     69.76 o
 -13  11   5        1.29      203.38     76.82 o
 -11  11   5       76.68      152.49     55.81 o
  -9  11   5        6.51      116.02     46.84 o
  -7  11   5      509.40      411.40     79.40 o
  -5  11   5        1.16       81.63     29.91 o
  -3  11   5      399.60      233.56     44.05 o
  -1  11   5     3529.24     3483.16    159.24 o
   1  11   5      532.31      442.34     62.03 o
   3  11   5       49.67      126.30     43.81 o
   5  11   5       26.45      114.19     40.32 o
   7  11   5     2233.40     2247.49    209.73 o
   9  11   5      334.10      255.30     67.67 o
  11  11   5      194.52      201.35     70.54 o
  13  11   5      419.03      434.36     97.65 o
  15  11   5      225.43      247.02     95.84 o
 -14  12   5      438.43      305.20    110.97 o
 -12  12   5       20.50      164.29     70.36 o
 -10  12   5       41.15      181.42     64.92 o
  -8  12   5       70.45      122.07     44.75 o
  -6  12   5     1677.55     1572.86    118.00 o
  -4  12   5      547.63      553.11     68.11 o
  -2  12   5     4684.26     4928.04    305.53 o
   0  12   5     2516.99     2712.86    174.72 o
   2  12   5       41.77      202.72     65.44 o
   4  12   5     1239.43     1132.99    105.78 o
   6  12   5      423.64      283.74     90.60 o
   8  12   5     2706.04     2541.98    207.89 o
  10  12   5      874.22      886.48    113.78 o
  12  12   5     2235.19     2296.90    250.84 o
  14  12   5      157.28      190.87     86.53 o
 -11  13   5      323.67      358.43    123.95 o
  -9  13   5      344.77      250.56     75.50 o
  -7  13   5      775.05      583.11    110.67 o
  -5  13   5      401.76      226.86     66.26 o
  -3  13   5       24.31      121.83     46.59 o
  -1  13   5       23.20      174.67     63.52 o
   1  13   5      760.85      525.72     96.68 o
   3  13   5      132.58      154.22     77.88 o
   5  13   5      574.40      420.94    192.35 o
   7  13   5      119.47      166.79     57.20 o
   9  13   5      249.73      194.36     79.92 o
  11  13   5      425.25      264.00    112.93 o
 -10  14   5       40.98      207.79     82.43 o
  -8  14   5      914.55      869.11    152.59 o
  -6  14   5        6.54      164.64     62.62 o
  -4  14   5       53.41      149.53     65.16 o
  -2  14   5        3.20      158.20     74.28 o
   0  14   5       47.70      110.20     63.93 o
   2  14   5      608.93      343.96    172.54 o
   4  14   5       48.78      234.39    116.81 o
   6  14   5      698.97      310.11    115.64 o
   8  14   5       16.01      159.52     67.97 o
  10  14   5      307.09      159.34     75.89 o
  -7  15   5       60.40      103.42     50.00 o
  -5  15   5      645.49      517.49    157.13 o
  -3  15   5      767.26      477.50    125.97 o
  -1  15   5      754.88      392.48    116.03 o
   1  15   5       45.64      107.04     59.75 o
   3  15   5       11.13      161.09     96.28 o
   5  15   5      153.22      197.91     96.03 o
   7  15   5       67.81      129.00     69.03 o
 -20   0   6      587.00      338.50    143.59 o
 -18   0   6        5.69      144.68     91.69 o
 -16   0   6      665.31      615.83     68.45 o
 -14   0   6        5.74       64.10     36.31 o
 -12   0   6     4014.51     4075.09    110.98 o
 -10   0   6    17628.38    18751.18    424.04 o
  -8   0   6    40238.07    42319.84   1010.86 o
  -6   0   6    13199.36    11918.64    261.41 o
  -4   0   6    11243.55    12146.31    352.89 o
  -2   0   6    31913.93    28139.54    945.26 o
   0   0   6     4211.71     3736.15    133.53 o
   2   0   6    22565.79    16667.60   4006.62 o
   4   0   6   126907.13   114786.79   2250.16 o
   6   0   6   204313.67   189886.00   4736.47 o
   8   0   6    40188.96    40806.57    798.04 o
  10   0   6     8520.25     8915.78    196.70 o
  12   0   6      522.89      486.64     43.93 o
  14   0   6     1031.93      816.40     77.98 o
  16   0   6    13390.95    13791.97    500.73 o
  18   0   6     4797.26     4800.33    249.39 o
  20   0   6     3235.62     4404.08    379.93 o
 -21   1   6       94.18      186.57     71.28 o
 -19   1   6      524.47      526.26     74.90 o
 -17   1   6       90.82      165.15     38.02 o
 -15   1   6      147.60      149.06     38.68 o
 -13   1   6     2730.31     2669.91     85.76 o
 -11   1   6    16867.51    16528.46    259.38 o
  -9   1   6    13632.01    13471.71    213.08 o
  -7   1   6      537.21      416.65     21.36 o
  -5   1   6     8821.25     8647.70    177.19 o
  -3   1   6     1432.17     1389.46     40.14 o
  -1   1   6     1732.72     1716.76     47.65 o
   1   1   6      832.29      785.00     31.20 o
   3   1   6    13987.28    13632.07    266.30 o
   5   1   6   122185.47   118654.75   1899.98 o
   7   1   6    45912.02    45143.70    685.63 o
   9   1   6     2778.08     2536.25     61.31 o
  11   1   6     3895.57     3606.46     71.41 o
  13   1   6     6646.61     6629.88    119.48 o
  15   1   6    11012.35    11811.51    301.13 o
  17   1   6      279.05      308.93     48.05 o
  19   1   6      206.50      249.95     57.79 o
  21   1   6     2716.34     3037.03    216.29 o
 -20   2   6      347.56      298.40    109.38 o
 -18   2   6     1510.44     1484.95    135.16 o
 -16   2   6       11.47       95.38     35.32 o
 -14   2   6     6985.43     7112.93    203.11 o
 -12   2   6     6109.81     5891.95    166.62 o
 -10   2   6    22433.59    23875.60    389.76 o
  -8   2   6    19667.79    20646.16    355.34 o
  -6   2   6     1582.89     1775.51     48.44 o
  -4   2   6    14319.43    13608.09    217.15 o
  -2   2   6    56613.75    56548.05    826.69 o
   0   2   6    78469.64    74599.54   1261.16 o
   2   2   6     1412.98     1375.62     45.48 o
   4   2   6    42826.74    39866.16    640.16 o
   6   2   6    12467.24    12219.95    236.25 o
   8   2   6     5736.87     5906.31    116.83 o
  10   2   6     2585.99     2479.64     55.30 o
  12   2   6    22811.03    23502.26    408.22 o
  14   2   6    19134.11    19788.83    372.51 o
  16   2   6      215.37      207.50     44.81 o
  18   2   6      115.71      177.31     49.99 o
  20   2   6       48.16      150.00     54.58 o
 -21   3   6      514.35      314.89    136.11 o
 -19   3   6     2345.78     2778.46    123.76 o
 -17   3   6     2869.30     3208.33    138.09 o
 -15   3   6      245.98      349.75     42.48 o
 -13   3   6     1022.70      927.84     44.77 o
 -11   3   6     7832.17     8797.38    145.34 o
  -9   3   6     7490.43     8573.70    150.11 o
  -7   3   6     8887.78     9299.77    161.08 o
  -5   3   6    11885.10    10723.20    185.61 o
  -3   3   6    81901.51    77410.31   1412.80 o
  -1   3   6    42831.46    41579.35    957.28 o
   1   3   6     9343.16     9844.36    318.67 o
   3   3   6    29903.45    30583.11    760.25 o
   5   3   6     1758.09     1403.87     38.88 o
   7   3   6      390.10      401.28     29.45 o
   9   3   6     9522.47    10277.90    159.33 o
  11   3   6       25.67       56.27     18.99 o
  13   3   6     3585.04     3419.57    104.10 o
  15   3   6     2160.76     1987.95     89.79 o
  17   3   6     4592.99     4540.30    277.39 o
  19   3   6      299.26      190.22     61.63 o
  21   3   6      121.74      180.87     62.55 o
 -20   4   6      804.61      738.86    198.59 o
 -18   4   6     3017.12     3612.15    258.97 o
 -16   4   6     3609.30     4042.83    141.99 o
 -14   4   6     1098.86      987.37     40.84 o
 -12   4   6     1191.22     1256.94     67.04 o
 -10   4   6      221.31      281.09     35.23 o
  -8   4   6     4158.87     3854.74    106.16 o
  -6   4   6     9632.82     9681.93    184.30 o
  -4   4   6    26417.27    26492.95    440.07 o
  -2   4   6    59353.01    56132.02   1387.07 o
   0   4   6     5992.74     6097.07    211.37 o
   2   4   6    11884.90    12006.79    475.44 o
   4   4   6     3940.84     4399.33    158.39 o
   6   4   6    23992.95    24095.76    549.23 o
   8   4   6      186.38      248.30     28.89 o
  10   4   6     2990.86     2532.40     63.97 o
  12   4   6     3536.89     3584.36     86.09 o
  14   4   6     3953.49     3826.33    132.94 o
  16   4   6     2623.40     2959.28    132.73 o
  18   4   6      268.00      277.16     55.24 o
  20   4   6     1199.31      957.92    146.03 o
 -19   5   6      581.83      427.68    115.04 o
 -17   5   6     1266.25     1104.84    155.66 o
 -15   5   6      570.46      415.33     65.22 o
 -13   5   6     3839.55     3822.96    147.07 o
 -11   5   6     5796.74     6266.42    144.95 o
  -9   5   6     2181.52     2415.09     75.81 o
  -7   5   6     6958.53     7298.80    126.23 o
  -5   5   6     9498.13     9881.25    253.43 o
  -3   5   6    49174.63    48890.16   1040.89 o
  -1   5   6    85542.47    86251.00   2720.23 o
   1   5   6    30004.74    30145.01    763.43 o
   3   5   6    19834.92    19612.90    439.59 o
   5   5   6     4146.51     3724.35    104.93 o
   7   5   6     2907.94     2858.54     86.47 o
   9   5   6     3977.45     4189.81    183.34 o
  11   5   6    24449.75    26348.94    533.68 o
  13   5   6    14885.06    15486.88    348.21 o
  15   5   6     8408.24     8886.41    186.47 o
  17   5   6      238.79      172.59     46.46 o
  19   5   6      265.19      224.02     70.08 o
 -20   6   6      241.66      245.12     98.24 o
 -18   6   6        5.45      113.13     52.15 o
 -16   6   6       91.09      175.90     56.36 o
 -14   6   6     2446.52     2285.50    148.21 o
 -12   6   6      279.65      229.26     50.02 o
 -10   6   6     9419.15     9082.96    278.86 o
  -8   6   6       17.28       61.88     18.37 o
  -6   6   6     1605.84     1745.93     62.57 o
  -4   6   6     6761.54     7263.54    151.91 o
  -2   6   6     3310.26     3167.36     85.93 o
   0   6   6    18907.49    19613.80    396.80 o
   2   6   6     6821.19     6592.54    146.06 o
   4   6   6    23989.63    25609.96    602.71 o
   6   6   6     1755.42     1659.13     92.17 o
   8   6   6    12364.92    12073.29    270.17 o
  10   6   6     3783.61     3618.80    138.21 o
  12   6   6     3582.18     3128.51     98.96 o
  14   6   6     3023.79     3140.84    252.00 o
  16   6   6     3474.77     3729.33    131.62 o
  18   6   6     1407.45     1393.75    111.34 o
 -19   7   6      375.32      243.39     97.33 o
 -17   7   6      236.68      261.17    102.35 o
 -15   7   6      885.66     1012.09    127.91 o
 -13   7   6      189.08      298.83     76.78 o
 -11   7   6       68.98      100.41     23.61 o
  -9   7   6     5825.48     6120.30    192.97 o
  -7   7   6     9354.35     9599.59    248.45 o
  -5   7   6    10038.94    10506.27    262.47 o
  -3   7   6     1538.52     1627.12     54.51 o
  -1   7   6      125.14       98.48     25.10 o
   1   7   6     1226.01     1009.27     48.82 o
   3   7   6     8615.19     8342.97    180.58 o
   5   7   6    26474.11    26881.45    787.25 o
   7   7   6    13005.04    12822.30    330.49 o
   9   7   6     9832.79    10138.75    227.91 o
  11   7   6      497.72      423.68     58.61 o
  13   7   6       99.99      189.94     56.65 o
  15   7   6      466.67      550.59     68.52 o
  17   7   6     3328.08     3493.61    297.75 o
  19   7   6     1813.95     2038.14    279.80 o
 -18   8   6       76.07      172.62     75.68 o
 -16   8   6     1487.55     1261.98    135.20 o
 -14   8   6     1056.81      857.43    140.95 o
 -12   8   6     5780.79     5795.64    192.23 o
 -10   8   6      587.17      758.93     50.44 o
  -8   8   6    15231.27    15933.36    370.37 o
  -6   8   6     8383.03     8392.94    315.97 o
  -4   8   6      342.06      336.74     41.63 o
  -2   8   6     1420.00     1561.89     71.12 o
   0   8   6     3078.57     3083.15     95.53 o
   2   8   6     4952.96     5063.45    121.50 o
   4   8   6     7500.08     7531.33    200.09 o
   6   8   6    31671.92    32293.17   1013.63 o
   8   8   6     3948.49     4163.18    115.10 o
  10   8   6     8181.66     8307.57    218.38 o
  12   8   6     2878.52     2697.74    177.67 o
  14   8   6     1472.01     1477.72    106.08 o
  16   8   6      825.51      717.94    103.07 o
  18   8   6      336.68      364.31     99.42 o
 -17   9   6        0.73      140.99     67.85 o
 -15   9   6     1288.66     1099.15    188.08 o
 -13   9   6     2536.71     2796.59    250.84 o
 -11   9   6     2081.71     2016.56    208.94 o
  -9   9   6     4991.90     4822.12    241.95 o
  -7   9   6     8267.52     9051.10    381.25 o
  -5   9   6     3095.33     3243.31     90.73 o
  -3   9   6      612.53      639.04     47.58 o
  -1   9   6     1453.49     1462.18     68.05 o
   1   9   6    13862.79    14357.70    383.21 o
   3   9   6     5872.75     6390.64    222.18 o
   5   9   6     1057.27     1105.10     89.07 o
   7   9   6      983.21      955.63     83.94 o
   9   9   6     4221.03     3820.69    155.42 o
  11   9   6     3340.71     3420.38    141.12 o
  13   9   6      240.26      221.32     59.09 o
  15   9   6      298.49      371.01     76.25 o
  17   9   6      330.69      206.58     76.60 o
 -16  10   6      357.53      296.81    105.76 o
 -14  10   6     1088.69      771.09    148.36 o
 -12  10   6      157.69      298.47     67.88 o
 -10  10   6     1018.91      988.81     83.62 o
  -8  10   6     4544.19     4979.24    273.17 o
  -6  10   6     6111.54     6179.02    282.94 o
  -4  10   6        9.32      115.65     33.73 o
  -2  10   6     1787.19     1773.51     77.43 o
   0  10   6     6683.17     6784.42    395.16 o
   2  10   6     5433.25     5433.80    343.88 o
   4  10   6     8504.36     8597.86    381.10 o
   6  10   6        4.49      100.19     37.03 o
   8  10   6     2918.44     3080.71    163.76 o
  10  10   6     1880.64     2225.36    235.84 o
  12  10   6     1225.80     1304.28    117.67 o
  14  10   6      187.98      172.11     60.15 o
  16  10   6      231.15      198.29     73.25 o
 -15  11   6     1003.70      772.63    201.11 o
 -13  11   6        8.67      146.33     63.97 o
 -11  11   6      395.72      381.02     75.46 o
  -9  11   6     1230.09     1479.25    208.75 o
  -7  11   6     2382.21     2680.62    186.46 o
  -5  11   6     8900.95     9254.43    456.16 o
  -3  11   6       38.20      103.42     35.26 o
  -1  11   6     3186.43     3060.53    278.63 o
   1  11   6     2234.87     2401.40    256.89 o
   3  11   6      990.30     1011.16    186.19 o
   5  11   6     2694.32     2536.69    209.08 o
   7  11   6      740.52      691.48    104.68 o
   9  11   6      962.53      942.24    102.50 o
  11  11   6     1288.59     1107.38    132.46 o
  13  11   6      585.62      479.63    109.96 o
  15  11   6       11.00      186.64     82.26 o
 -14  12   6      310.61      182.30     80.72 o
 -12  12   6       22.22      135.02     63.62 o
 -10  12   6       42.26      138.87     49.94 o
  -8  12   6      786.56      866.60    125.21 o
  -6  12   6      548.14      510.04     58.87 o
  -4  12   6      461.78      267.99     55.38 o
  -2  12   6     2992.69     3239.97    139.54 o
   0  12   6     4802.09     5236.07    381.32 o
   2  12   6     6253.93     5937.87    473.67 o
   4  12   6      234.49      176.33     54.66 o
   6  12   6       68.36      140.75     46.65 o
   8  12   6      333.31      274.84     67.20 o
  10  12   6     3343.26     3535.94    666.06 o
  12  12   6      878.76      595.96    164.60 o
 -11  13   6      195.83      246.20     95.36 o
  -9  13   6       21.87      188.57     75.89 o
  -7  13   6      707.75      969.21    108.18 o
  -5  13   6      160.70      250.52     65.18 o
  -3  13   6     1107.31     1039.23    115.32 o
  -1  13   6      391.12      672.14    162.18 o
   1  13   6     5092.25     5438.54    613.42 o
   3  13   6     3351.11     2750.01    306.15 o
   5  13   6      580.32      419.83     85.19 o
   7  13   6        2.38      144.66     64.87 o
   9  13   6      160.75      252.58     90.38 o
  11  13   6     2038.24     2013.97    364.96 o
 -10  14   6       55.08      144.20     67.58 o
  -8  14   6      225.01      296.27     95.97 o
  -6  14   6     1655.34     1278.80    218.13 o
  -4  14   6      377.23      288.69     89.53 o
  -2  14   6      281.38      257.29     88.41 o
   0  14   6       10.85      150.98     83.14 o
   2  14   6      558.58      606.65    142.51 o
   4  14   6     1226.22     1392.01    191.41 o
   6  14   6      801.86      756.97    168.54 o
   8  14   6      723.21      495.15    149.58 o
  -5  15   6     1175.34     1080.57    165.84 o
  -3  15   6       45.91      100.70     56.25 o
  -1  15   6      524.57      238.59     98.08 o
   1  15   6       31.60      217.64    110.89 o
   3  15   6      349.51      297.41    125.29 o
   5  15   6      496.04      651.79    164.19 o
 -21   1   7      742.85      887.07    365.84 o
 -19   1   7      848.22      784.14    116.66 o
 -17   1   7      128.47      154.07     39.56 o
 -15   1   7      875.39      824.94     51.14 o
 -13   1   7      833.69      783.38     35.71 o
 -11   1   7      537.63      413.94     35.61 o
  -9   1   7    21491.55    21548.87    339.23 o
  -7   1   7     6053.75     5653.67     84.12 o
  -5   1   7     9825.75     8745.96    136.09 o
  -3   1   7      562.35      597.51     24.34 o
  -1   1   7    29266.53    26479.35    442.35 o
   1   1   7      721.80      621.12     50.54 o
   3   1   7    23292.40    22810.79    453.15 o
   5   1   7    16129.94    17185.06    253.35 o
   7   1   7     3206.71     3316.22     50.26 o
   9   1   7    29647.06    30058.25    477.60 o
  11   1   7     1167.14     1227.82     49.18 o
  13   1   7     8022.30     8136.17    144.14 o
  15   1   7       28.10       95.87     30.84 o
  17   1   7      999.91      931.01     63.20 o
  19   1   7     1157.28     1064.73    146.84 o
  21   1   7       77.78      225.94     74.33 o
 -20   2   7        3.77      182.43     80.87 o
 -18   2   7       26.22      115.16     38.77 o
 -16   2   7       46.56       97.03     50.30 o
 -14   2   7       33.23       71.86     25.38 o
 -12   2   7      783.89      830.35     34.09 o
 -10   2   7     2339.50     2635.40     57.33 o
  -8   2   7       23.99       65.40     22.52 o
  -6   2   7    14040.73    14207.45    222.29 o
  -4   2   7     1181.48     1073.81     31.09 o
  -2   2   7      158.57       84.64     14.88 o
   0   2   7     8875.01     8576.72    198.55 o
   2   2   7      178.15      126.76     11.20 o
   4   2   7     2835.64     2510.13     66.58 o
   6   2   7     1925.01     1689.83     37.42 o
   8   2   7     1777.93     1953.52     72.18 o
  10   2   7       72.55       76.02     28.56 o
  12   2   7      171.02      173.89     30.63 o
  14   2   7      527.15      540.45     39.52 o
  16   2   7      229.21      202.48     48.33 o
  18   2   7       86.35      164.27     47.66 o
  20   2   7      561.18      541.74     99.80 o
 -21   3   7      145.92      190.42     86.06 o
 -19   3   7        0.07      129.15     57.94 o
 -17   3   7      103.22      106.65     34.86 o
 -15   3   7       38.52      100.91     28.97 o
 -13   3   7       32.09       44.44     16.95 o
 -11   3   7      464.64      443.49     46.62 o
  -9   3   7      759.68      523.05     34.72 o
  -7   3   7    23135.95    24836.54    487.99 o
  -5   3   7     4296.31     4717.44    105.02 o
  -3   3   7     9101.05    10291.68    170.30 o
  -1   3   7    10548.13     9839.63    253.08 o
   1   3   7     6058.53     6137.97    182.05 o
   3   3   7    13507.15    14120.85    317.95 o
   5   3   7    12681.17    12772.61    285.50 o
   7   3   7      480.93      589.64     48.95 o
   9   3   7     2527.80     2277.24     57.54 o
  11   3   7     1161.99     1072.24     46.33 o
  13   3   7      106.79      102.91     31.43 o
  15   3   7      480.36      477.39     54.22 o
  17   3   7       71.63       99.50     35.60 o
  19   3   7       36.23      171.97     59.92 o
 -20   4   7      118.29      212.29     83.17 o
 -18   4   7      338.18      247.22     86.37 o
 -16   4   7      474.30      525.70     95.28 o
 -14   4   7      707.09      634.96     44.72 o
 -12   4   7     1562.46     1643.62     75.87 o
 -10   4   7      516.60      608.94     53.75 o
  -8   4   7     3064.84     3004.22     85.98 o
  -6   4   7     3247.65     3375.79     78.42 o
  -4   4   7      266.91      294.05     21.48 o
  -2   4   7    11507.96    12360.80    239.49 o
   0   4   7     2434.23     2619.53     65.46 o
   2   4   7     1215.00     1229.65     56.08 o
   4   4   7    25360.53    25601.14    539.52 o
   6   4   7     8355.70     7960.03    155.10 o
   8   4   7        2.63       58.12     20.62 o
  10   4   7     1625.13     1523.05     49.33 o
  12   4   7      501.37      450.27     39.17 o
  14   4   7     7349.00     7465.25    188.13 o
  16   4   7      140.19      162.37     48.73 o
  18   4   7       36.22      101.61     38.31 o
  20   4   7        0.26      147.18     54.93 o
 -19   5   7       71.20      194.85     74.65 o
 -17   5   7       46.75      178.62     72.71 o
 -15   5   7       97.20      121.98     40.65 o
 -13   5   7      155.28      169.40     47.95 o
 -11   5   7     6658.19     7029.54    177.24 o
  -9   5   7      151.29      103.92     30.54 o
  -7   5   7      794.85      837.98     41.24 o
  -5   5   7     7226.03     7224.52    133.24 o
  -3   5   7    19751.81    20940.70    410.78 o
  -1   5   7      147.07      141.66     24.44 o
   1   5   7      156.32      232.66     32.26 o
   3   5   7      724.12      722.80     46.90 o
   5   5   7      842.79      789.36     40.46 o
   7   5   7     2742.91     2700.34     81.59 o
   9   5   7     2423.43     1938.62     55.41 o
  11   5   7     1338.62     1360.00     61.48 o
  13   5   7     2719.39     2874.53    190.27 o
  15   5   7     6514.02     7228.81    217.15 o
  17   5   7      735.46      684.56     73.82 o
  19   5   7       22.30      159.97     56.25 o
 -18   6   7       50.09      148.42     67.84 o
 -16   6   7      585.36      555.61    136.50 o
 -14   6   7      300.59      513.48     89.50 o
 -12   6   7      866.82      869.33     68.66 o
 -10   6   7     1519.63     1292.42     69.35 o
  -8   6   7     7731.05     8378.38    163.85 o
  -6   6   7     2380.24     2419.56     77.00 o
  -4   6   7     2331.24     2157.79     74.72 o
  -2   6   7    26658.04    26066.82    597.49 o
   0   6   7      145.07       96.65     26.93 o
   2   6   7    11293.17    11675.92    242.50 o
   4   6   7     7112.82     7511.32    173.53 o
   6   6   7     1548.82     1564.79     68.06 o
   8   6   7       50.45       70.93     28.46 o
  10   6   7        5.63       55.03     20.64 o
  12   6   7     6279.26     7035.61    204.96 o
  14   6   7     2342.12     2380.60    229.55 o
  16   6   7      389.17      453.28     63.51 o
  18   6   7       40.01      117.08     43.31 o
 -19   7   7      612.54      337.50    119.55 o
 -17   7   7      521.96      513.43    102.92 o
 -15   7   7      101.19      190.31     73.25 o
 -13   7   7     1463.43     1704.99    103.80 o
 -11   7   7     2097.52     2279.44     84.17 o
  -9   7   7     6898.54     7332.75    183.44 o
  -7   7   7     3274.19     3217.98    137.04 o
  -5   7   7     8101.06     7743.47    160.92 o
  -3   7   7     6780.99     6893.20    174.25 o
  -1   7   7     7103.58     7535.72    165.16 o
   1   7   7      688.19      706.94     42.76 o
   3   7   7       90.80      154.38     35.17 o
   5   7   7     7209.24     7212.59    231.52 o
   7   7   7      875.52      887.87     57.23 o
   9   7   7        3.44       81.96     30.79 o
  11   7   7        0.71      140.85     46.89 o
  13   7   7     5709.20     5896.92    430.13 o
  15   7   7      286.54      152.84     49.60 o
  17   7   7      241.65      181.32     64.12 o
 -18   8   7      412.22      276.80    103.17 o
 -16   8   7      547.60      470.43    109.34 o
 -14   8   7        3.17      141.75     56.13 o
 -12   8   7        7.50      136.58     47.85 o
 -10   8   7     6592.85     6770.53    168.43 o
  -8   8   7     6337.00     6902.34    209.24 o
  -6   8   7      663.27      709.70     46.95 o
  -4   8   7      242.16      217.18     34.97 o
  -2   8   7      978.97      886.48     64.02 o
   0   8   7        1.92       80.32     30.69 o
   2   8   7      472.81      498.90     79.99 o
   4   8   7    16896.91    19029.85    471.13 o
   6   8   7     2219.05     2373.06     82.53 o
   8   8   7      493.18      465.20     59.07 o
  10   8   7     1121.62     1161.48     69.09 o
  12   8   7      325.28      344.44     66.94 o
  14   8   7     1339.75     1445.85    108.34 o
  16   8   7      150.91      148.19     64.09 o
  18   8   7       18.21      160.33     57.78 o
 -17   9   7       29.29      171.29     74.13 o
 -15   9   7       10.95      153.52     71.87 o
 -13   9   7      166.03      203.87     73.62 o
 -11   9   7     1344.34     1465.27    121.16 o
  -9   9   7        8.05      112.14     40.20 o
  -7   9   7     2006.95     1912.09    119.30 o
  -5   9   7      877.04      991.40     75.11 o
  -3   9   7     2782.79     2775.18     81.49 o
  -1   9   7       98.89      143.57     36.77 o
   1   9   7      321.37      353.73     48.07 o
   3   9   7      428.52      363.39     50.71 o
   5   9   7     3573.52     3234.75    175.68 o
   7   9   7     4150.96     3940.20    189.99 o
   9   9   7        0.45      103.95     35.28 o
  11   9   7       56.02      143.88     48.76 o
  13   9   7       58.64      190.49     55.17 o
  15   9   7      591.14      648.34    105.97 o
  17   9   7        0.59      112.62     56.43 o
 -16  10   7      128.42      151.55     67.30 o
 -14  10   7        6.65      152.75     62.03 o
 -12  10   7      154.57      172.41     45.11 o
 -10  10   7        4.14      207.38     71.77 o
  -8  10   7      218.14      193.87     45.73 o
  -6  10   7       78.38      142.31     40.68 o
  -4  10   7     2695.86     2752.19     82.91 o
  -2  10   7    10148.39    11583.45    288.41 o
   0  10   7        1.32       84.41     29.14 o
   2  10   7      518.59      484.50     59.54 o
   4  10   7      178.65      201.53     58.91 o
   6  10   7    11677.09    12697.70    560.26 o
   8  10   7     3532.81     3636.47    168.53 o
  10  10   7      196.81      253.42     68.98 o
  12  10   7      602.13      507.88     77.59 o
  14  10   7        1.00      227.87     69.26 o
  16  10   7        1.81      120.03     57.34 o
 -15  11   7      118.66      224.83     98.62 o
 -13  11   7        7.28      124.43     61.36 o
 -11  11   7       33.16      103.81     48.06 o
  -9  11   7      547.48      385.10     73.46 o
  -7  11   7      126.57      126.41     41.86 o
  -5  11   7       24.78      110.82     32.93 o
  -3  11   7       25.40      109.40     38.49 o
  -1  11   7       21.76      134.66     48.26 o
   1  11   7       30.80      175.87     49.46 o
   3  11   7     3722.81     3882.91    319.89 o
   5  11   7      804.73      851.95     90.77 o
   7  11   7        2.16      160.66     55.15 o
   9  11   7     1231.32      865.84    127.29 o
  11  11   7        3.05      184.79     94.90 o
  13  11   7        9.66      173.42     75.90 o
  15  11   7        1.62      164.12     78.54 o
 -12  12   7        4.49      144.43     68.90 o
 -10  12   7      691.66      495.01    131.38 o
  -8  12   7      167.06      275.85     77.30 o
  -6  12   7       94.08      181.84     55.16 o
  -4  12   7      199.17      267.28     61.96 o
  -2  12   7      114.11      136.72    108.31 o
   0  12   7     3213.68     3594.33    291.29 o
   2  12   7      138.58      223.53     87.49 o
   4  12   7     2187.51     2449.27    165.23 o
   6  12   7      459.22      468.86    188.84 o
   8  12   7     1342.62     1314.13    237.50 o
  10  12   7       57.11      160.26     61.22 o
  12  12   7      175.73      215.88     88.07 o
 -11  13   7        0.44      153.14     70.37 o
  -9  13   7        2.03      164.07     69.94 o
  -7  13   7        6.52      102.68     38.14 o
  -5  13   7       24.45      163.38     55.55 o
  -3  13   7     2647.62     2750.78    370.65 o
  -1  13   7     1213.54     1126.73    180.11 o
   1  13   7       33.54      136.75     58.02 o
   3  13   7        1.39      274.36     94.51 o
   5  13   7        4.59      110.08     60.32 o
   7  13   7      136.62      162.71     63.38 o
   9  13   7      647.27      436.28    125.51 o
  11  13   7     1036.25      432.62    151.04 o
  -8  14   7       71.56      177.44     76.51 o
  -6  14   7      438.58      248.12     87.89 o
  -4  14   7      507.29      415.92    105.40 o
  -2  14   7      278.10      217.13     79.76 o
   0  14   7      215.38      174.73     86.54 o
   2  14   7      973.40      716.93    112.59 o
   4  14   7      172.54      209.06     91.54 o
   6  14   7       11.56      148.02     82.94 o
   8  14   7       20.62      154.62     68.21 o
  -5  15   7      154.66      171.00     82.61 o
  -3  15   7        1.30      118.66     66.55 o
  -1  15   7       10.01      166.92     89.31 o
   1  15   7      606.01      467.22    148.86 o
   3  15   7     1156.48      726.24    393.83 o
   5  15   7      217.72      259.83    169.44 o
 -20   0   8     1194.66     1468.17    384.43 o
 -18   0   8     1165.11     1720.09    128.29 o
 -16   0   8      272.79      423.27     99.49 o
 -14   0   8       65.91       52.74     27.87 o
 -12   0   8    14144.05    15594.64    389.00 o
 -10   0   8    32976.08    34886.70    961.50 o
  -8   0   8       27.06       41.17     21.02 o
  -6   0   8     5562.78     4900.22    158.55 o
  -4   0   8    47855.68    47496.86   1395.33 o
  -2   0   8    22203.05    21319.45    756.58 o
   0   0   8     5399.86     5308.10    295.03 o
   2   0   8     3375.07     2878.04     97.99 o
   4   0   8    38938.67    35894.88   1003.63 o
   6   0   8    25837.77    24695.00    490.59 o
   8   0   8    42582.75    43485.51    920.12 o
  10   0   8    17789.03    18657.47    650.81 o
  12   0   8    42740.72    45114.69   1408.13 o
  14   0   8    35196.45    37251.30   1296.57 o
  16   0   8     1905.03     1740.46    179.69 o
  18   0   8     1210.74     1217.11    258.49 o
  20   0   8     4551.16     5817.66    489.56 o
 -21   1   8      120.07      139.17     75.95 o
 -19   1   8      727.04      607.78     89.81 o
 -17   1   8      307.18      301.09     37.58 o
 -15   1   8      111.26       88.58     25.67 o
 -13   1   8      308.06      407.99     26.36 o
 -11   1   8     2648.79     2350.21     53.58 o
  -9   1   8    11548.21    10718.47    182.30 o
  -7   1   8     9848.93     9789.39    165.96 o
  -5   1   8    14610.12    14271.99    212.04 o
  -3   1   8    14380.80    13503.46    228.61 o
  -1   1   8     1975.90     1860.62     69.20 o
   1   1   8     1546.06     1571.48    136.50 o
   3   1   8      180.48      161.73     20.13 o
   5   1   8    10231.80     9835.79    169.27 o
   7   1   8    43164.74    41703.89    721.42 o
   9   1   8     9335.93     8723.72    145.73 o
  11   1   8     5729.42     5376.47    118.25 o
  13   1   8     2932.07     3161.24     85.58 o
  15   1   8     1683.82     1821.52     80.92 o
  17   1   8     1593.73     1568.21    106.55 o
  19   1   8      590.77      633.48     83.92 o
 -20   2   8      200.09      281.54    110.15 o
 -18   2   8     2958.25     3321.56    159.17 o
 -16   2   8     1082.03      920.70    106.02 o
 -14   2   8     1823.46     1786.35     93.24 o
 -12   2   8     1044.73     1067.94     64.11 o
 -10   2   8      833.09      939.58     90.49 o
  -8   2   8     3562.48     3639.33     81.26 o
  -6   2   8    27587.10    28672.77    403.83 o
  -4   2   8    52733.86    50911.32    932.04 o
  -2   2   8     4380.03     4281.33     87.81 o
   0   2   8    18216.81    17956.88    340.10 o
   2   2   8       27.37       43.98     18.57 o
   4   2   8    18825.62    17078.50    308.45 o
   6   2   8    44408.63    44439.58   1017.82 o
   8   2   8    12075.66    11481.53    184.58 o
  10   2   8     2824.22     2716.37     66.19 o
  12   2   8       25.27       77.23     28.05 o
  14   2   8     4000.57     4187.72    128.90 o
  16   2   8     1143.86     1101.83     85.52 o
  18   2   8     1953.18     1881.92    139.47 o
  20   2   8      980.75      633.17    106.36 o
 -19   3   8      519.96      444.19    126.31 o
 -17   3   8      696.51      668.59     89.82 o
 -15   3   8     2761.69     2580.08    130.57 o
 -13   3   8     7420.68     7647.21    164.35 o
 -11   3   8    15025.84    15659.80    299.72 o
  -9   3   8     3346.49     3417.62     78.67 o
  -7   3   8     1403.75     1216.87     40.82 o
  -5   3   8     7493.88     8107.28    179.05 o
  -3   3   8   137494.33   139661.95   3406.69 o
  -1   3   8    26942.94    24660.53    716.47 o
   1   3   8     2532.91     1830.86     43.19 o
   3   3   8    44852.21    44699.98   1475.21 o
   5   3   8    32916.50    35779.63    780.20 o
   7   3   8     3319.70     3549.22     77.76 o
   9   3   8       83.41      130.59     26.20 o
  11   3   8     3280.48     3501.70     86.62 o
  13   3   8    29938.78    31629.30    670.89 o
  15   3   8     8077.02     8127.92    242.92 o
  17   3   8        4.78      105.87     34.88 o
  19   3   8      509.67      497.20     89.00 o
 -20   4   8      191.24      129.06     63.23 o
 -18   4   8       23.80      128.86     51.70 o
 -16   4   8     2386.90     2622.10    117.33 o
 -14   4   8      478.19      547.90     53.36 o
 -12   4   8     6448.15     6934.62    143.43 o
 -10   4   8      975.88      914.14     44.65 o
  -8   4   8      167.00      135.22     32.60 o
  -6   4   8      146.59      196.09     28.66 o
  -4   4   8       39.88       94.40     18.67 o
  -2   4   8    77965.52    79989.88   2066.35 o
   0   4   8    34503.70    37174.24    789.46 o
   2   4   8    56989.32    58451.57   1861.82 o
   4   4   8     3144.56     2863.72     97.36 o
   6   4   8    10081.44    10199.07    191.52 o
   8   4   8      899.49      917.01     42.04 o
  10   4   8      274.87      317.71     32.49 o
  12   4   8    13193.96    14769.79    409.26 o
  14   4   8     6269.55     6809.54    192.80 o
  16   4   8     3227.16     3187.50    142.29 o
  18   4   8      141.44      188.59     51.46 o
  20   4   8      291.78      286.00     80.23 o
 -19   5   8      180.51      186.25     77.54 o
 -17   5   8     2524.87     2467.58    232.02 o
 -15   5   8     2024.10     2041.85    108.59 o
 -13   5   8       93.52      125.21     36.59 o
 -11   5   8     1010.90      940.19     79.52 o
  -9   5   8      459.73      484.46     45.45 o
  -7   5   8     3133.20     3310.83     77.51 o
  -5   5   8     7321.79     6808.10    201.28 o
  -3   5   8    21111.97    20433.08    361.16 o
  -1   5   8    24316.25    25633.19    477.65 o
   1   5   8     8151.93     8292.94    196.70 o
   3   5   8    34462.95    34568.75   1001.63 o
   5   5   8    21077.67    21026.09    519.11 o
   7   5   8    10169.18     9443.88    180.83 o
   9   5   8     2934.17     3054.30     75.34 o
  11   5   8     2077.10     2325.50     66.29 o
  13   5   8      408.47      353.49     50.31 o
  15   5   8     2200.31     1986.09    119.43 o
  17   5   8     4366.83     4137.90    256.13 o
  19   5   8     1840.01     1590.36    174.57 o
 -18   6   8     1342.18     1017.17    149.89 o
 -16   6   8      128.51      108.86     45.95 o
 -14   6   8      965.70      926.30     78.11 o
 -12   6   8        1.54      142.28     47.63 o
 -10   6   8     1402.51     1436.51     69.98 o
  -8   6   8      940.69     1048.50     62.25 o
  -6   6   8      233.18      234.80     23.16 o
  -4   6   8    22566.46    24505.98    459.17 o
  -2   6   8      609.07      513.52     46.99 o
   0   6   8     7516.03     7817.01    167.49 o
   2   6   8     1175.45     1207.16     66.76 o
   4   6   8    17674.18    19277.05    460.37 o
   6   6   8    21660.98    23064.91    629.11 o
   8   6   8    10829.56    11357.56    321.41 o
  10   6   8     3558.19     3444.13    121.28 o
  12   6   8     3325.86     3017.87    209.26 o
  14   6   8     5419.67     5500.78    338.54 o
  16   6   8      457.14      436.85     68.33 o
  18   6   8     1803.49     1772.61    205.76 o
 -17   7   8       87.44      117.95    153.54 o
 -15   7   8      152.85      143.06     57.85 o
 -13   7   8      453.46      534.67     92.79 o
 -11   7   8     3747.56     3414.54    215.93 o
  -9   7   8    15911.37    17545.17    533.83 o
  -7   7   8       73.22      121.75     23.10 o
  -5   7   8     2463.07     2220.17     58.65 o
  -3   7   8      485.61      453.47     35.96 o
  -1   7   8     2846.83     3059.85     78.83 o
   1   7   8    14399.34    15938.80    377.36 o
   3   7   8     1415.46     1335.95     85.28 o
   5   7   8     3285.40     3219.90    134.09 o
   7   7   8     1221.19     1101.34     71.41 o
   9   7   8    14688.67    15288.38    375.54 o
  11   7   8     9071.88     9997.60    426.79 o
  13   7   8     4265.70     4619.90    311.94 o
  15   7   8     2009.93     1824.45    119.51 o
  17   7   8      141.68      186.82     58.33 o
 -18   8   8       18.83      136.62     65.27 o
 -16   8   8      446.44      370.03    115.74 o
 -14   8   8       47.15      182.44     67.26 o
 -12   8   8     1778.09     1686.23    191.37 o
 -10   8   8     2562.76     2422.59    126.75 o
  -8   8   8     9847.56    10230.08    301.56 o
  -6   8   8    10422.67    11203.07    275.21 o
  -4   8   8       28.21       81.91     25.77 o
  -2   8   8     2668.45     2972.77     87.86 o
   0   8   8      623.76      583.38     68.79 o
   2   8   8    18421.39    19995.67    533.29 o
   4   8   8      307.50      391.88     46.35 o
   6   8   8     3726.61     3666.15    132.75 o
   8   8   8    12539.70    13448.92    342.01 o
  10   8   8     6292.78     6363.71    244.77 o
  12   8   8      726.75      591.85     65.73 o
  14   8   8       32.73      141.80     64.64 o
  16   8   8     1910.22     1779.20    154.69 o
 -17   9   8      816.11      531.24    141.99 o
 -15   9   8      494.79      454.11    144.96 o
 -13   9   8      118.69      167.38     64.63 o
 -11   9   8     1244.92     1374.12    104.31 o
  -9   9   8      322.27      319.86     54.90 o
  -7   9   8    13401.65    14598.67    517.86 o
  -5   9   8    13903.38    15053.39    359.69 o
  -3   9   8     4988.10     4848.22    141.18 o
  -1   9   8      513.77      484.39     50.59 o
   1   9   8     2011.62     1962.53    118.86 o
   3   9   8     2156.18     2294.33    117.26 o
   5   9   8     1718.30     1651.79    109.99 o
   7   9   8    10373.48    10714.00    308.85 o
   9   9   8     1948.84     1680.49    106.75 o
  11   9   8      269.71      180.85     56.68 o
  13   9   8        9.17      153.12     54.19 o
  15   9   8      273.15      329.44     92.48 o
  17   9   8      507.12      372.51    116.73 o
 -16  10   8      575.66      357.10    123.37 o
 -14  10   8      840.36      807.11    165.35 o
 -12  10   8      181.45      217.37     82.74 o
 -10  10   8     1627.84     1570.83    194.53 o
  -8  10   8     3324.85     3350.63    193.39 o
  -6  10   8     1282.63     1307.73    106.12 o
  -4  10   8     5753.94     5426.23    191.59 o
  -2  10   8     4262.51     5016.62    157.52 o
   0  10   8     6804.36     7789.01    397.70 o
   2  10   8     5162.80     5776.40    205.51 o
   4  10   8     3144.40     2973.13    187.22 o
   6  10   8       36.09      113.97     38.25 o
   8  10   8     8397.00     8209.98    400.18 o
  10  10   8     6092.73     6142.62    276.30 o
  12  10   8      816.02      763.93    191.50 o
  14  10   8     1505.98     1635.90    145.92 o
 -15  11   8      246.02      230.42     92.69 o
 -13  11   8      742.79      504.03    151.42 o
 -11  11   8       53.68      189.77     78.40 o
  -9  11   8      735.04      742.83     92.67 o
  -7  11   8       25.81      142.93     52.18 o
  -5  11   8     1364.54     1395.02    114.45 o
  -3  11   8        2.67      132.22     41.33 o
  -1  11   8     5395.52     5536.05    360.85 o
   1  11   8    18630.97    20834.07   1018.75 o
   3  11   8      940.29      866.72     81.46 o
   5  11   8       16.50      158.26     57.22 o
   7  11   8      136.36      208.51     54.93 o
   9  11   8     1387.95     1373.71    198.37 o
  11  11   8     1108.90      958.00    121.46 o
  13  11   8      431.85      436.21    125.03 o
 -12  12   8       69.73      139.59     65.65 o
 -10  12   8      134.73      222.35     81.79 o
  -8  12   8      136.82      115.24     41.38 o
  -6  12   8      255.87      223.33     57.75 o
  -4  12   8     2171.44     2240.81    184.90 o
  -2  12   8      747.27      584.65     93.76 o
   0  12   8       13.60       98.07     40.71 o
   2  12   8     2400.97     2232.38    155.40 o
   4  12   8     2051.64     1998.94    124.82 o
   6  12   8      689.07      460.19    151.03 o
   8  12   8      357.29      404.16     89.18 o
  10  12   8      593.20      454.31    105.03 o
  12  12   8       32.55      137.88     64.20 o
 -11  13   8        1.07      154.38     72.63 o
  -9  13   8       46.36      180.41     71.37 o
  -7  13   8     1642.77     2137.53    251.65 o
  -5  13   8      203.63      182.49     56.02 o
  -3  13   8      789.28      736.75     95.68 o
  -1  13   8     1444.23     1403.68    228.11 o
   1  13   8     1204.57      925.90    153.78 o
   3  13   8     1025.40      825.83    164.08 o
   5  13   8      310.17      212.78     83.84 o
   7  13   8     2527.29     1928.30    423.96 o
   9  13   8     1871.69     1565.43    265.18 o
  11  13   8     1617.83     1298.17    259.43 o
  -8  14   8      186.46      264.99     98.83 o
  -6  14   8       15.48      133.72     60.03 o
  -4  14   8       37.08      146.44     59.05 o
  -2  14   8       16.20      100.46     45.07 o
   0  14   8     1937.46     1693.40    294.03 o
   2  14   8     1806.98     1373.40    217.99 o
   4  14   8       76.90      277.26    118.31 o
   6  14   8       36.46      157.02     84.23 o
   8  14   8      159.35      137.45     72.61 o
  -5  15   8      481.13      338.73    123.74 o
  -3  15   8       79.65      173.20     86.54 o
  -1  15   8       19.08      166.69     92.97 o
   1  15   8      403.13      303.65    135.30 o
   3  15   8      437.69      211.58    114.26 o
   5  15   8      123.35      136.02     72.84 o
 -19   1   9      181.40      177.43     53.32 o
 -17   1   9      203.67      227.35     31.12 o
 -15   1   9     1210.97     1313.86    106.18 o
 -13   1   9      131.54      163.94     23.03 o
 -11   1   9      121.67      125.62     22.87 o
  -9   1   9     5611.39     5828.28    101.57 o
  -7   1   9      573.95      431.75     32.78 o
  -5   1   9     8283.44     9111.61    171.13 o
  -3   1   9    17275.57    18401.27    306.79 o
  -1   1   9     1032.51     1205.84     75.77 o
   1   1   9       59.88       40.89     23.94 o
   3   1   9     2624.19     2537.03     71.57 o
   5   1   9    22443.26    22540.72    349.47 o
   7   1   9     3106.99     2631.23     51.83 o
   9   1   9     2972.83     2769.34     68.74 o
  11   1   9     3419.44     3480.07     99.53 o
  13   1   9     2515.63     2246.16     57.07 o
  15   1   9     3271.50     3191.56     94.15 o
  17   1   9      595.32      659.36     80.92 o
  19   1   9     1079.29     1119.90    115.30 o
 -20   2   9     1404.85     1426.79    338.16 o
 -18   2   9      232.17      234.46     45.68 o
 -16   2   9      991.07     1119.51     63.93 o
 -14   2   9       22.48      105.92     33.31 o
 -12   2   9      965.43      952.31     56.82 o
 -10   2   9     2745.80     2873.97     73.03 o
  -8   2   9     1389.83     1471.65     38.92 o
  -6   2   9     4383.01     4221.37     76.94 o
  -4   2   9     2608.45     2397.83     54.88 o
  -2   2   9    11220.99    11169.59    189.45 o
   0   2   9     6359.37     7138.61    227.47 o
   2   2   9     7218.68     8239.48    303.84 o
   4   2   9     4187.92     3331.66     78.80 o
   6   2   9    46606.52    48259.07   1663.43 o
   8   2   9     4875.43     4752.22    105.63 o
  10   2   9      116.95      206.03     29.50 o
  12   2   9       23.42       87.20     28.18 o
  14   2   9       28.41      128.92     35.30 o
  16   2   9      662.02      748.74     64.86 o
  18   2   9     1218.98     1039.87     85.91 o
  20   2   9       11.45      196.62     69.31 o
 -19   3   9      354.23      327.71     94.90 o
 -17   3   9       31.00       75.35     35.73 o
 -15   3   9     2721.83     2517.55    118.76 o
 -13   3   9        4.60       69.02     22.92 o
 -11   3   9      702.47      654.62     70.07 o
  -9   3   9     4542.83     4232.50     91.39 o
  -7   3   9      353.72      329.60     29.67 o
  -5   3   9     4494.20     4749.77     95.73 o
  -3   3   9     4731.46     5058.65     95.72 o
  -1   3   9    42732.04    44958.88    844.81 o
   1   3   9      151.20      185.21     16.81 o
   3   3   9     5681.52     6673.55    160.53 o
   5   3   9    11388.04    11548.00    225.33 o
   7   3   9      733.24      738.93     31.80 o
   9   3   9     1609.13     1512.09     51.01 o
  11   3   9     3699.79     3868.71     95.70 o
  13   3   9      117.77      137.24     35.00 o
  15   3   9        9.35       81.82     29.98 o
  17   3   9      743.15      632.48    151.47 o
  19   3   9       43.97      153.14     58.14 o
 -20   4   9       47.69       99.65     48.60 o
 -18   4   9      169.73      167.93    115.85 o
 -16   4   9      209.70      191.92     73.49 o
 -14   4   9      638.04      569.48     53.99 o
 -12   4   9     2213.31     2156.24     73.10 o
 -10   4   9     2854.39     2651.31     69.37 o
  -8   4   9     3934.63     3696.70     80.14 o
  -6   4   9     1348.46     1676.32     62.43 o
  -4   4   9     1789.63     1716.21     77.36 o
  -2   4   9    17791.64    18076.51    359.96 o
   0   4   9     1228.87     1333.29     46.83 o
   2   4   9      103.33      130.83     40.27 o
   4   4   9      246.37      151.91     22.10 o
   6   4   9      352.41      530.73     52.76 o
   8   4   9      128.29      184.77     27.84 o
  10   4   9     1722.94     1741.38     58.72 o
  12   4   9     3057.06     3232.40     85.27 o
  14   4   9     2648.49     2793.01    156.48 o
  16   4   9        0.95      111.67     37.14 o
  18   4   9       33.12      137.12     51.06 o
 -19   5   9        0.09      159.87     68.81 o
 -17   5   9       71.41      149.36     57.65 o
 -15   5   9      535.83      500.49     60.36 o
 -13   5   9       30.92       81.72     28.19 o
 -11   5   9     4589.36     4540.17    113.41 o
  -9   5   9     4373.86     4288.10    137.71 o
  -7   5   9      680.16      469.79     39.70 o
  -5   5   9      269.38      215.61     30.72 o
  -3   5   9     1348.04     1240.17     55.33 o
  -1   5   9     8902.43     9289.08    183.04 o
   1   5   9     1418.28     1506.20     59.03 o
   3   5   9      863.26      675.68     44.81 o
   5   5   9        4.04       71.72     23.47 o
   7   5   9      463.25      503.41     58.37 o
   9   5   9     5032.31     4828.23    136.82 o
  11   5   9     4678.86     4936.10    156.71 o
  13   5   9     5366.72     5606.98    164.65 o
  15   5   9      321.09      307.03     50.95 o
  17   5   9       58.35      122.47     43.40 o
  19   5   9      107.60      195.96     72.51 o
 -18   6   9       77.45      127.53     62.44 o
 -16   6   9       20.74       97.13     44.87 o
 -14   6   9      170.36      169.09     44.65 o
 -12   6   9      767.72      919.21     70.16 o
 -10   6   9     2385.81     2352.53     87.44 o
  -8   6   9      219.19      199.65     27.75 o
  -6   6   9      149.31       83.97     20.32 o
  -4   6   9     1263.20     1365.79     41.28 o
  -2   6   9     1817.28     2003.09     54.31 o
   0   6   9     8204.33     8384.21    174.85 o
   2   6   9     4761.32     5248.45    137.51 o
   4   6   9     9750.00    11099.21    362.81 o
   6   6   9      237.70      222.35     39.96 o
   8   6   9     6132.86     6499.64    141.61 o
  10   6   9     9017.76     9824.65    348.54 o
  12   6   9     1270.01     1068.55     64.93 o
  14   6   9     2395.24     2509.13    247.74 o
  16   6   9      857.12      793.59    117.96 o
  18   6   9       39.31      164.40     61.77 o
 -17   7   9       13.50      188.41     77.90 o
 -15   7   9        0.04      163.46     60.76 o
 -13   7   9     3157.48     3059.90    302.50 o
 -11   7   9      368.85      333.29     70.07 o
  -9   7   9     3109.73     3319.63     89.09 o
  -7   7   9       44.17       92.33     31.51 o
  -5   7   9     2459.19     2382.24     66.37 o
  -3   7   9    10320.80    10476.90    426.84 o
  -1   7   9     4615.75     4872.12    130.13 o
   1   7   9      269.11      306.63     48.26 o
   3   7   9     1510.19     1521.63     91.73 o
   5   7   9    13649.93    13594.07    356.92 o
   7   7   9     5781.10     5179.76    230.00 o
   9   7   9       51.56      127.58     37.46 o
  11   7   9      211.67      205.73     45.18 o
  13   7   9     2541.23     2672.01    296.29 o
  15   7   9      886.77      799.09    100.12 o
  17   7   9      117.85      149.14     57.45 o
 -16   8   9        6.01      138.62     63.77 o
 -14   8   9      313.63      273.53     87.43 o
 -12   8   9      877.35      804.17    138.22 o
 -10   8   9      502.25      407.17     46.46 o
  -8   8   9     1429.48     1425.80     62.16 o
  -6   8   9     2003.11     2002.41     96.57 o
  -4   8   9    16498.57    18250.22    422.94 o
  -2   8   9     5310.10     5751.13    131.34 o
   0   8   9     5393.56     5827.11    156.05 o
   2   8   9     1912.69     1871.44     90.30 o
   4   8   9      925.17      866.84     89.97 o
   6   8   9     1419.41     1662.78    114.79 o
   8   8   9      298.45      255.68     48.28 o
  10   8   9     1621.06     1570.50    123.89 o
  12   8   9      424.01      312.89     56.61 o
  14   8   9      323.36      260.39     71.85 o
  16   8   9      575.32      542.78     98.71 o
 -17   9   9       21.62      176.79     85.90 o
 -15   9   9        2.14      177.54     78.52 o
 -13   9   9       28.08      198.42     72.07 o
 -11   9   9     2097.33     1761.44    171.58 o
  -9   9   9       67.66      105.59     33.82 o
  -7   9   9      319.66      280.23     48.25 o
  -5   9   9     1030.45     1210.87     68.76 o
  -3   9   9      620.95      607.92     62.81 o
  -1   9   9     1107.51     1202.02     78.34 o
   1   9   9      276.54      341.57     66.47 o
   3   9   9     1013.91     1089.73     71.03 o
   5   9   9     5781.51     5431.34    216.64 o
   7   9   9     4961.49     4586.33    195.18 o
   9   9   9      109.08      102.90     36.60 o
  11   9   9     1506.00     1584.07    102.57 o
  13   9   9      107.77      200.12    141.05 o
  15   9   9       32.96      112.33     47.30 o
 -14  10   9      138.96      173.10     76.48 o
 -12  10   9        6.04      135.03     58.05 o
 -10  10   9      340.03      468.81     84.01 o
  -8  10   9      511.33      437.07     62.22 o
  -6  10   9     2806.31     3038.77    139.84 o
  -4  10   9      179.90      134.27     43.30 o
  -2  10   9       13.90      122.85     41.68 o
   0  10   9     1295.13     1216.61    159.22 o
   2  10   9     8325.39     9283.41    558.71 o
   4  10   9     2967.25     2858.12    311.25 o
   6  10   9     1259.56     1229.33     81.63 o
   8  10   9     3029.44     2843.60    192.88 o
  10  10   9       53.01      154.24     50.90 o
  12  10   9      407.07      295.53     85.38 o
  14  10   9      322.97      421.93     99.54 o
 -13  11   9       34.85      201.52     81.97 o
 -11  11   9       29.75      129.61     55.71 o
  -9  11   9        7.73      165.84     52.74 o
  -7  11   9      292.64      296.33     69.64 o
  -5  11   9       79.87      161.90     44.02 o
  -3  11   9      478.14      428.27     56.64 o
  -1  11   9     1540.71     1420.68    177.45 o
   1  11   9       61.32      124.14     43.64 o
   3  11   9      635.07      677.28     99.33 o
   5  11   9      416.55      386.46     82.72 o
   7  11   9      685.35      502.20     78.29 o
   9  11   9      679.22      558.59    121.56 o
  11  11   9       37.85      160.06     65.79 o
  13  11   9      765.70      565.55    127.31 o
 -12  12   9      588.20      490.06    320.98 o
 -10  12   9       44.49      144.53     67.29 o
  -8  12   9        9.15      215.19     64.49 o
  -6  12   9      111.45      161.68     48.22 o
  -4  12   9      365.43      215.66     53.17 o
  -2  12   9       13.32       96.52     44.14 o
   0  12   9     4434.62     4916.85    437.16 o
   2  12   9       17.14      138.91     59.38 o
   4  12   9      146.22      243.27     84.09 o
   6  12   9      550.96      343.37    116.69 o
   8  12   9      530.11      299.04    102.49 o
  10  12   9     1701.68     1206.98    286.19 o
  12  12   9      483.44      253.39     87.98 o
 -11  13   9      204.57      229.20     86.94 o
  -9  13   9     1000.81      734.92    145.07 o
  -7  13   9      570.00      260.83     90.19 o
  -5  13   9      120.32      245.10     61.93 o
  -3  13   9      108.76      143.95     54.51 o
  -1  13   9      131.71      227.07     65.79 o
   1  13   9      512.42      332.36     80.61 o
   3  13   9     2258.98     1761.62    150.83 o
   5  13   9      122.74      103.96     54.73 o
   7  13   9      115.22       94.62     55.75 o
   9  13   9       53.20      140.62     57.46 o
  -8  14   9      380.11      230.94     85.45 o
  -6  14   9      370.18      241.20    113.84 o
  -4  14   9       58.97      123.29     57.42 o
  -2  14   9     1336.50     1281.39    205.79 o
   0  14   9      914.03      583.16    165.97 o
   2  14   9       57.89      105.27     59.16 o
   4  14   9       42.79      136.44     68.53 o
   6  14   9      334.91      239.64    116.26 o
   8  14   9       16.43      157.81     90.10 o
  -3  15   9     1061.46     1051.91    174.44 o
  -1  15   9     1014.00      663.20    166.84 o
   1  15   9      524.80      218.64    101.61 o
   3  15   9       41.04      130.13     75.26 o
 -20   0  10      694.34      302.88    188.99 o
 -18   0  10       52.47       76.85     46.20 o
 -16   0  10      221.28      178.84     42.46 o
 -14   0  10      408.93      284.05     47.78 o
 -12   0  10      139.44      171.85     39.27 o
 -10   0  10     2074.66     2040.55    160.34 o
  -8   0  10      700.61      824.33     44.28 o
  -6   0  10    43147.67    43025.86   1197.97 o
  -4   0  10    12830.21    11533.46    292.69 o
  -2   0  10     4885.77     4269.64    112.32 o
   0   0  10        5.00       30.72     15.42 o
   2   0  10       59.32       42.23     32.40 o
   4   0  10    17632.73    16979.32    517.35 o
   6   0  10    12158.51    10279.75    290.24 o
   8   0  10    24120.76    24495.55    472.90 o
  10   0  10    18799.87    20183.26    526.99 o
  12   0  10     6843.77     6837.91    404.73 o
  14   0  10     2006.33     1779.80     91.03 o
  16   0  10     3179.88     3362.42    262.24 o
  18   0  10      309.66      254.03     88.80 o
  20   0  10     4284.96     5404.05    352.73 o
 -19   1  10      425.07      459.14    121.25 o
 -17   1  10      344.48      343.04     85.77 o
 -15   1  10        7.39      103.38     50.36 o
 -13   1  10     2888.80     2957.68     86.64 o
 -11   1  10     2269.37     2148.40     67.88 o
  -9   1  10     2319.14     2173.25     53.14 o
  -7   1  10     7627.93     6993.43    120.25 o
  -5   1  10    17465.61    17345.86    275.13 o
  -3   1  10    29468.44    30585.14   2164.98 o
  -1   1  10     1903.40     1857.08     52.83 o
   1   1  10       12.48       44.59     12.15 o
   3   1  10     1450.20     1402.03     36.32 o
   5   1  10    25309.50    26976.42    552.87 o
   7   1  10     6397.91     6915.64    115.93 o
   9   1  10      116.44      133.43     20.11 o
  11   1  10    12443.58    12102.13    203.97 o
  13   1  10    16794.10    16969.20    350.26 o
  15   1  10      990.97      977.75     92.79 o
  17   1  10      136.16      148.62     39.44 o
  19   1  10      795.99      899.93    111.50 o
 -20   2  10      129.39      139.97     62.93 o
 -18   2  10      325.98      270.08     81.23 o
 -16   2  10      194.82      197.50     72.24 o
 -14   2  10      207.84      153.11     39.55 o
 -12   2  10    21283.24    22445.92    675.85 o
 -10   2  10    23658.76    25770.06    485.75 o
  -8   2  10      442.39      461.40     23.97 o
  -6   2  10      597.68      602.52     26.14 o
  -4   2  10    29894.34    30160.01    525.55 o
  -2   2  10     4644.31     5776.24    111.27 o
   0   2  10    35057.18    36238.47    780.64 o
   2   2  10    28108.12    29405.25    645.62 o
   4   2  10    21373.37    21204.72    423.04 o
   6   2  10    17851.25    18848.08    353.40 o
   8   2  10       30.31       79.95     20.61 o
  10   2  10     5959.26     5852.66    103.92 o
  12   2  10    14842.09    15270.38    311.76 o
  14   2  10    16170.32    16764.93    448.86 o
  16   2  10      421.61      444.07     61.19 o
  18   2  10      263.08      403.29     79.93 o
  20   2  10      468.23      425.12    101.97 o
 -19   3  10      392.86      190.03     71.22 o
 -17   3  10     1019.63      784.27     88.51 o
 -15   3  10     2731.74     2529.02    164.71 o
 -13   3  10     5367.32     5220.70    144.68 o
 -11   3  10       33.89       98.05     29.35 o
  -9   3  10     2447.21     2529.83     64.96 o
  -7   3  10     5541.89     6017.72    110.81 o
  -5   3  10      828.63      616.76     34.13 o
  -3   3  10     4555.95     4268.87     82.91 o
  -1   3  10    23191.64    23879.91    828.91 o
   1   3  10    20144.59    20141.51    435.43 o
   3   3  10    51950.58    51043.49   1518.06 o
   5   3  10    29204.58    28499.50    615.81 o
   7   3  10     1019.78     1017.13     41.66 o
   9   3  10     1558.86     1643.96     88.46 o
  11   3  10     6182.17     6009.28    216.57 o
  13   3  10     1788.60     1608.22     68.13 o
  15   3  10     1118.78     1255.11     57.35 o
  17   3  10      684.99      598.70     81.91 o
  19   3  10     2823.50     2729.93    177.42 o
 -20   4  10      392.89      257.58    102.61 o
 -18   4  10      968.57      928.57    137.71 o
 -16   4  10      806.03     1002.70     84.93 o
 -14   4  10      664.13      872.55     72.19 o
 -12   4  10     3113.58     3112.00    121.62 o
 -10   4  10     1016.86      963.82     51.34 o
  -8   4  10     1041.30      954.60     51.51 o
  -6   4  10     2571.11     2546.48     67.20 o
  -4   4  10       57.10       72.49     19.07 o
  -2   4  10    44474.54    46870.36    950.08 o
   0   4  10      849.32      984.67     42.24 o
   2   4  10    10417.36    10622.20    233.15 o
   4   4  10    48204.32    50816.92   1289.48 o
   6   4  10     4939.94     4644.64    146.29 o
   8   4  10     6107.79     6052.46    128.64 o
  10   4  10        7.31       75.75     23.99 o
  12   4  10     4619.45     4423.55    276.02 o
  14   4  10      251.04      286.80     48.93 o
  16   4  10     2150.00     2295.20    148.63 o
  18   4  10     2213.24     2253.00    201.74 o
 -19   5  10       93.09      192.91     81.80 o
 -17   5  10      250.60      250.98     86.08 o
 -15   5  10       91.12      101.46     36.63 o
 -13   5  10      787.46      556.33     52.52 o
 -11   5  10    27024.42    30261.90    860.48 o
  -9   5  10     3716.69     4128.28    134.40 o
  -7   5  10      285.57      204.11     35.25 o
  -5   5  10     3890.30     4305.06     94.15 o
  -3   5  10     8105.76     8437.75    163.83 o
  -1   5  10    15446.17    16557.16    320.95 o
   1   5  10    27353.38    29271.88    688.51 o
   3   5  10    20508.57    19556.48    421.40 o
   5   5  10    17613.15    18188.88    440.51 o
   7   5  10    10901.96    11986.49    207.42 o
   9   5  10     1489.18     1657.17    110.26 o
  11   5  10     6266.65     6581.55    249.72 o
  13   5  10    16317.68    16976.05    886.08 o
  15   5  10     3651.61     3794.68    250.32 o
  17   5  10     1580.96     1471.78    117.94 o
  19   5  10      699.49      357.48    101.34 o
 -18   6  10      119.69      240.41     94.98 o
 -16   6  10       15.12      130.95     47.14 o
 -14   6  10     1054.13     1015.24     76.57 o
 -12   6  10        3.40      120.08     40.73 o
 -10   6  10      719.93      712.46     66.31 o
  -8   6  10     8781.80     9895.14    237.00 o
  -6   6  10      427.93      350.38     40.37 o
  -4   6  10     2468.37     2857.38    128.70 o
  -2   6  10      917.10      953.22     61.88 o
   0   6  10    10590.52    11423.14    245.23 o
   2   6  10     4792.84     5506.60    149.85 o
   4   6  10     6284.32     6512.22    198.66 o
   6   6  10     3537.81     3428.19    146.14 o
   8   6  10      131.96      154.04     31.21 o
  10   6  10    14154.15    14952.89    794.80 o
  12   6  10     2102.73     2135.91    130.04 o
  14   6  10     2375.55     2689.58    246.64 o
  16   6  10      955.75      953.17     74.54 o
  18   6  10      972.17      796.92    105.16 o
 -17   7  10      592.18      504.96    157.79 o
 -15   7  10       18.16      121.20     69.67 o
 -13   7  10       80.11      201.89     65.42 o
 -11   7  10      539.68      551.39     72.52 o
  -9   7  10      636.15      806.64     72.65 o
  -7   7  10     2280.95     2220.50    136.89 o
  -5   7  10    11587.85    11884.51    235.82 o
  -3   7  10     7509.81     8035.71    161.95 o
  -1   7  10     1065.05     1153.01     54.33 o
   1   7  10       19.14       74.44     23.53 o
   3   7  10     6864.58     7027.96    166.77 o
   5   7  10     7764.42     8108.01    180.80 o
   7   7  10    10332.05    10326.45    268.02 o
   9   7  10     7523.46     7958.25    225.25 o
  11   7  10     1005.02      976.76    105.36 o
  13   7  10       55.03      116.97     40.70 o
  15   7  10     1896.36     1739.48    141.15 o
  17   7  10      695.81      508.59    118.85 o
 -16   8  10       28.39      123.10     59.91 o
 -14   8  10       96.20      176.06     71.78 o
 -12   8  10      323.98      322.50     74.17 o
 -10   8  10     4431.90     3926.48    214.69 o
  -8   8  10     3791.99     4146.04    162.37 o
  -6   8  10    16808.83    19365.84    389.39 o
  -4   8  10     4409.58     4539.12    133.71 o
  -2   8  10    10747.38    11142.18    225.79 o
   0   8  10     1468.57     1586.05     98.23 o
   2   8  10     2269.42     2243.14     92.84 o
   4   8  10       64.01      109.42     34.98 o
   6   8  10     4118.17     3951.31    123.16 o
   8   8  10    15886.52    17043.45    515.94 o
  10   8  10     2089.66     2096.42    130.53 o
  12   8  10     5279.79     5022.35    204.64 o
  14   8  10     1058.47      802.22     89.26 o
  16   8  10     1190.20     1037.23    108.07 o
 -15   9  10      231.82      253.49     93.31 o
 -13   9  10       74.22      125.93     55.08 o
 -11   9  10      906.79      833.54    106.16 o
  -9   9  10     2759.73     3234.08    160.54 o
  -7   9  10    13419.55    14114.31    410.65 o
  -5   9  10      191.95      138.31     39.38 o
  -3   9  10      478.82      539.89     68.92 o
  -1   9  10    22469.54    24200.73    684.41 o
   1   9  10     7288.95     7705.35    356.51 o
   3   9  10     4373.59     4963.04    321.90 o
   5   9  10     1565.58     1373.89    108.59 o
   7   9  10      553.98      568.99     73.20 o
   9   9  10     1791.85     1497.89    138.26 o
  11   9  10     1653.47     1477.21    183.30 o
  13   9  10     1590.66     1622.77    136.01 o
  15   9  10      569.03      482.93    113.86 o
 -14  10  10      267.45      182.76     76.64 o
 -12  10  10      385.42      302.46    104.88 o
 -10  10  10      231.77      360.01     64.62 o
  -8  10  10     1756.14     2046.00    125.91 o
  -6  10  10      181.76      195.76     40.02 o
  -4  10  10      296.26      283.85     47.33 o
  -2  10  10      844.53      939.85    104.38 o
   0  10  10    13571.15    14253.90    721.55 o
   2  10  10     3876.56     4596.06    192.17 o
   4  10  10      399.77      574.24     82.90 o
   6  10  10     2174.45     2445.49     95.89 o
   8  10  10     3125.66     3141.94    156.79 o
  10  10  10     1604.33     1593.47    205.19 o
  12  10  10       27.47      153.87     66.14 o
  14  10  10      797.40      671.06    146.50 o
 -13  11  10      491.38      481.77    149.68 o
 -11  11  10        2.98      138.80     59.87 o
  -9  11  10     1062.56     1396.55    131.84 o
  -7  11  10     1025.55     1065.37    111.17 o
  -5  11  10        8.68      167.06     58.17 o
  -3  11  10     1099.07     1328.61     96.94 o
  -1  11  10     1911.79     1925.75    203.75 o
   1  11  10     2992.93     3141.09    345.35 o
   3  11  10       53.07      194.01    151.59 o
   5  11  10     3730.95     4237.21    343.89 o
   7  11  10     2243.02     2361.42    156.64 o
   9  11  10     2646.94     2280.45    215.41 o
  11  11  10       46.20      146.04     62.12 o
  13  11  10        1.84      161.51     74.12 o
 -12  12  10        1.32      165.78     77.39 o
 -10  12  10      713.43      463.81    127.49 o
  -8  12  10      598.15      450.42     99.96 o
  -6  12  10       11.23       91.61     33.81 o
  -4  12  10     1242.19     1105.96     85.21 o
  -2  12  10        2.68      139.77     56.79 o
   0  12  10     5557.86     5864.48    334.07 o
   2  12  10     4439.60     4038.11    284.96 o
   4  12  10      296.97      190.68    104.94 o
   6  12  10      566.35      423.20     74.50 o
   8  12  10      440.71      427.92     79.81 o
  10  12  10      734.93      528.52    144.80 o
  12  12  10      491.18      322.22     99.20 o
  -9  13  10       28.87      138.51     68.90 o
  -7  13  10        2.53      152.31     69.61 o
  -5  13  10      261.48      260.41     96.46 o
  -3  13  10       80.87      114.92     55.93 o
  -1  13  10     1328.08     1367.82    249.19 o
   1  13  10     1355.41     1318.67    242.07 o
   3  13  10     2443.08     2031.01    291.57 o
   5  13  10       55.08      142.14    113.99 o
   7  13  10      491.34      580.10    160.15 o
   9  13  10      282.11      249.98     87.32 o
  -6  14  10      198.34      234.91     93.26 o
  -4  14  10      273.07      195.31     89.33 o
  -2  14  10      308.65      307.65     91.50 o
   0  14  10       21.49      132.03     78.28 o
   2  14  10      258.86      195.72    128.39 o
   4  14  10       33.95      129.41     70.63 o
   6  14  10     1043.25      827.83    190.82 o
  -1  15  10       46.73      136.26     72.01 o
   1  15  10      947.85      466.82    151.59 o
 -19   1  11     1407.36     1335.42    130.63 o
 -17   1  11        2.70      125.56     48.62 o
 -15   1  11      556.27      668.95     81.92 o
 -13   1  11     1113.07      956.60    109.23 o
 -11   1  11      738.64      730.07     37.04 o
  -9   1  11       65.75       58.43     17.57 o
  -7   1  11    11299.29    11405.63    202.92 o
  -5   1  11    10235.89    10358.52    158.48 o
  -3   1  11     4746.72     4789.83     98.78 o
  -1   1  11     2807.95     3011.91    192.92 o
   1   1  11     6144.73     5442.08    135.51 o
   3   1  11     3511.74     3762.78    385.24 o
   5   1  11     3727.35     4124.83     96.23 o
   7   1  11     1395.99     1503.57     45.50 o
   9   1  11     1189.04     1137.95     32.40 o
  11   1  11       75.94       53.89     18.36 o
  13   1  11      796.01      719.54     45.00 o
  15   1  11     1035.87      889.77     67.94 o
  17   1  11       86.49      175.17     49.76 o
  19   1  11      378.34      389.73    100.93 o
 -20   2  11      201.36      112.36     62.61 o
 -18   2  11       53.33      165.01     67.89 o
 -16   2  11      312.29      357.96     70.19 o
 -14   2  11      647.00      519.57     61.84 o
 -12   2  11     1272.49     1315.28     99.99 o
 -10   2  11       45.49       80.63     19.54 o
  -8   2  11      507.39      493.98     30.15 o
  -6   2  11       34.54       56.31     17.05 o
  -4   2  11    17777.88    18806.57    325.45 o
  -2   2  11     3163.69     3026.01     79.02 o
   0   2  11     1041.20      974.30     45.55 o
   2   2  11       17.57       35.57     14.18 o
   4   2  11     1086.19     1217.78     45.10 o
   6   2  11     2771.01     2486.93     66.76 o
   8   2  11      328.96      397.81     28.26 o
  10   2  11    13224.53    14087.35    262.41 o
  12   2  11     3702.55     3819.52     84.90 o
  14   2  11       21.32       76.43     25.14 o
  16   2  11       18.75      101.02     36.95 o
  18   2  11     2037.06     1795.29    179.56 o
 -19   3  11       98.51      173.98     71.71 o
 -17   3  11      343.63      362.65     86.48 o
 -15   3  11      484.77      285.73    103.48 o
 -13   3  11     2505.82     2799.79     99.18 o
 -11   3  11     2653.57     2649.86    101.84 o
  -9   3  11     6688.91     7012.63    129.45 o
  -7   3  11       32.71       49.76     12.11 o
  -5   3  11       66.25       75.85     19.10 o
  -3   3  11    10537.50    10847.47    193.14 o
  -1   3  11       94.19       40.85     12.77 o
   1   3  11      506.83      527.31     53.13 o
   3   3  11     7882.67     7556.75    188.09 o
   5   3  11       53.78       44.77     16.75 o
   7   3  11      734.91      714.06     34.27 o
   9   3  11      894.73      750.92     45.02 o
  11   3  11     4509.73     4156.13     95.08 o
  13   3  11     2579.26     2540.86     85.51 o
  15   3  11       71.51       85.57     29.91 o
  17   3  11     3491.22     3112.97    401.35 o
  19   3  11       14.54      147.03     57.28 o
 -18   4  11       47.95      146.72     62.15 o
 -16   4  11        5.28       73.18     31.90 o
 -14   4  11       97.51      182.08     69.84 o
 -12   4  11       96.88      129.68     34.41 o
 -10   4  11      649.28      651.59     46.08 o
  -8   4  11       84.14       88.47     27.81 o
  -6   4  11       24.21       69.52     19.50 o
  -4   4  11       21.01       46.34     16.95 o
  -2   4  11      163.54      103.39     19.57 o
   0   4  11     2321.55     1928.09     73.77 o
   2   4  11       19.89       33.30     20.60 o
   4   4  11    18756.13    19483.03    554.03 o
   6   4  11      897.43      996.70     37.86 o
   8   4  11      640.31      604.14     86.20 o
  10   4  11        0.69       88.21     32.39 o
  12   4  11     1022.65     1030.10     64.20 o
  14   4  11      214.69      260.10     47.70 o
  16   4  11       10.96      104.52     37.32 o
  18   4  11      678.38      446.40     83.72 o
 -19   5  11       19.51      130.69     60.00 o
 -17   5  11      628.57      710.61    118.95 o
 -15   5  11        1.04      105.12     48.91 o
 -13   5  11       56.49      125.98     47.50 o
 -11   5  11     2178.14     2218.76     98.79 o
  -9   5  11      117.00      132.49     44.21 o
  -7   5  11      356.85      316.68     35.62 o
  -5   5  11      617.72      606.99     48.42 o
  -3   5  11       12.63       84.21     21.18 o
  -1   5  11      397.32      434.34     25.93 o
   1   5  11     4746.97     5343.24    111.94 o
   3   5  11    21025.58    21815.34    444.81 o
   5   5  11     1293.61     1394.56     44.63 o
   7   5  11      233.92      214.46     29.80 o
   9   5  11     5547.54     5353.53    130.81 o
  11   5  11     1008.37      945.94     92.79 o
  13   5  11     2833.26     2558.09    127.57 o
  15   5  11       92.75      128.69     37.03 o
  17   5  11      732.81      684.43    131.47 o
 -18   6  11      200.03      179.30     77.76 o
 -16   6  11       13.88      123.85     55.49 o
 -14   6  11       37.34      111.60     41.75 o
 -12   6  11      455.19      456.83     59.56 o
 -10   6  11      201.02      136.62     36.65 o
  -8   6  11     6196.71     6599.62    205.63 o
  -6   6  11      598.77      612.02     38.26 o
  -4   6  11     1409.85     1392.42     88.50 o
  -2   6  11     2965.76     3122.99     77.12 o
   0   6  11      164.70      247.86     49.69 o
   2   6  11       77.45       94.50     25.49 o
   4   6  11      241.12      386.25     41.61 o
   6   6  11     1800.83     1623.11     54.06 o
   8   6  11     2384.76     2522.05     84.66 o
  10   6  11      144.65      217.13     40.28 o
  12   6  11     1283.27     1265.27     79.96 o
  14   6  11        2.30      107.12     36.52 o
  16   6  11       23.98      138.94     54.49 o
  18   6  11      127.30      179.34     65.81 o
 -17   7  11       14.19      199.60     91.17 o
 -15   7  11        4.56      131.37     55.18 o
 -13   7  11     3318.33     3093.10    259.43 o
 -11   7  11      684.16      749.96     96.04 o
  -9   7  11      478.43      386.29     66.28 o
  -7   7  11     1222.25     1144.86     44.32 o
  -5   7  11      349.36      341.58     33.46 o
  -3   7  11     9045.33     9383.22    209.85 o
  -1   7  11       21.04       49.78     19.03 o
   1   7  11     2416.09     2612.86    100.22 o
   3   7  11     3815.73     3759.58    133.07 o
   5   7  11    17694.18    18771.17    446.14 o
   7   7  11      822.31      759.28     66.83 o
   9   7  11        4.69       98.91     33.63 o
  11   7  11     1693.58     2001.46    171.33 o
  13   7  11      575.12      674.21     95.19 o
  15   7  11       27.86      114.20     48.68 o
  17   7  11      243.43      227.71     68.44 o
 -16   8  11       89.34      152.24     77.25 o
 -14   8  11      297.80      250.21     92.20 o
 -12   8  11      646.56      555.26     88.23 o
 -10   8  11      435.48      311.58     70.40 o
  -8   8  11     1712.77     1759.49     69.34 o
  -6   8  11     1437.15     1688.57     71.72 o
  -4   8  11     8119.33     8746.27    189.41 o
  -2   8  11     2508.28     2527.56    134.82 o
   0   8  11     2068.87     2067.58    100.27 o
   2   8  11     3597.15     3761.39    109.29 o
   4   8  11     5886.92     6599.41    247.02 o
   6   8  11     7006.13     7777.74    237.15 o
   8   8  11     1367.92     1448.50    131.57 o
  10   8  11      162.54      207.39     43.08 o
  12   8  11       57.98      106.29     39.88 o
  14   8  11      530.66      318.94     83.59 o
  16   8  11        0.40       97.30     47.58 o
 -15   9  11       76.45      156.69     68.00 o
 -13   9  11      144.44      196.93    103.53 o
 -11   9  11       36.95      214.22     63.39 o
  -9   9  11      229.95      214.64     61.27 o
  -7   9  11      104.11      155.39     38.88 o
  -5   9  11     2081.35     2348.97    100.05 o
  -3   9  11      542.20      526.64     64.70 o
  -1   9  11      348.93      343.93     49.96 o
   1   9  11      272.50      278.87     50.73 o
   3   9  11     1320.12     1292.66     71.02 o
   5   9  11      138.98      154.35     46.50 o
   7   9  11     1372.03     1322.05     85.72 o
   9   9  11      395.74      439.04     68.71 o
  11   9  11     2067.47     2028.37    141.34 o
  13   9  11     1156.09     1052.41    154.91 o
  15   9  11       62.89      158.73     64.32 o
 -14  10  11      380.83      252.73    100.91 o
 -12  10  11      330.19      211.18     82.51 o
 -10  10  11        0.49      117.78     44.45 o
  -8  10  11     1157.87     1088.84    105.83 o
  -6  10  11     1213.10     1248.37     62.34 o
  -4  10  11       50.89      132.11     36.74 o
  -2  10  11     2840.24     2687.29    109.95 o
   0  10  11       67.66      125.43     44.73 o
   2  10  11      706.20      668.28    136.22 o
   4  10  11     2022.48     2014.17    102.79 o
   6  10  11        4.82      114.14     56.63 o
   8  10  11     2700.21     2345.68    177.67 o
  10  10  11     2225.75     1971.20    153.29 o
  12  10  11     4119.56     4355.46    237.18 o
  14  10  11      137.33      268.66     93.34 o
 -13  11  11      213.20      159.75     72.36 o
 -11  11  11       39.63      102.11     51.51 o
  -9  11  11       90.67      160.38     64.87 o
  -7  11  11       75.11      112.73     35.38 o
  -5  11  11       36.60      109.21     54.83 o
  -3  11  11       61.45      137.35     52.02 o
  -1  11  11      335.55      431.10     89.14 o
   1  11  11        8.20      142.87     54.63 o
   3  11  11       45.97      132.02     80.15 o
   5  11  11      841.67      825.97    219.27 o
   7  11  11      413.59      355.01     69.58 o
   9  11  11      181.11      209.28     74.95 o
  11  11  11        0.83      190.98    118.48 o
  13  11  11       45.44      114.15     51.77 o
 -12  12  11        9.69      123.49     59.74 o
 -10  12  11        7.08      176.71     80.39 o
  -8  12  11     1301.42     1272.49    249.16 o
  -6  12  11      232.90      199.25     54.83 o
  -4  12  11      273.39      198.73     58.48 o
  -2  12  11      184.36      184.10     93.38 o
   0  12  11       13.29      147.69     54.87 o
   2  12  11      742.48      950.01    138.76 o
   4  12  11      916.72      962.22    149.74 o
   6  12  11     1071.62     1201.13    324.78 o
   8  12  11        9.98      103.45     46.94 o
  10  12  11      167.86      178.45     67.47 o
  -9  13  11        5.01      195.75     77.74 o
  -7  13  11       15.87      144.92     62.32 o
  -5  13  11       48.00      167.57     49.90 o
  -3  13  11      179.71      236.12     87.54 o
  -1  13  11     2111.25     1867.70    402.75 o
   1  13  11      622.87      839.45    472.15 o
   3  13  11        1.22      126.87     73.53 o
   5  13  11        1.62      106.79     66.92 o
   7  13  11      176.52      183.00     83.94 o
   9  13  11      103.46      180.11     96.44 o
  -6  14  11      172.35      183.09     76.54 o
  -4  14  11      341.16      374.44    124.98 o
  -2  14  11     1629.13     1780.74    376.90 o
   0  14  11      351.61      362.46    156.09 o
   2  14  11      116.10      122.55     67.74 o
   4  14  11      616.75      386.11    131.99 o
   6  14  11        8.90      126.40     71.77 o
 -20   0  12      597.64      170.09    120.89 o
 -18   0  12      185.04      180.09    108.59 o
 -16   0  12      762.10      833.25    124.99 o
 -14   0  12       38.79      108.18     48.62 o
 -12   0  12      354.45      245.77     51.85 o
 -10   0  12     3697.13     3884.50    215.04 o
  -8   0  12     1169.53     1401.31     77.54 o
  -6   0  12    17983.24    17912.12    423.02 o
  -4   0  12    10685.71    11198.34    255.20 o
  -2   0  12    13977.38    13871.58    328.98 o
   0   0  12     4811.61     4798.12    152.04 o
   2   0  12    17059.56    17846.19    734.96 o
   4   0  12     5693.59     4945.35    140.19 o
   6   0  12      236.28      282.17     40.15 o
   8   0  12     1430.04     1643.46     71.56 o
  10   0  12    20216.03    20684.45    471.10 o
  12   0  12    41908.17    45558.07   1356.80 o
  14   0  12     2389.34     2549.03    116.21 o
  16   0  12     1967.07     1821.52    238.99 o
  18   0  12      897.95      776.51    158.79 o
 -19   1  12      234.59      215.82     96.08 o
 -17   1  12       41.47      117.91     45.86 o
 -15   1  12      711.97      770.85     64.69 o
 -13   1  12       59.21      108.03     29.53 o
 -11   1  12       22.95       92.71     28.08 o
  -9   1  12       39.46      101.93     25.89 o
  -7   1  12     2660.13     2397.05     59.91 o
  -5   1  12    25892.08    27192.17    448.16 o
  -3   1  12    16968.52    16877.48    297.51 o
  -1   1  12     1095.66      906.69    130.33 o
   1   1  12      302.18      287.18    417.10 o
   3   1  12     4386.58     4371.90    117.37 o
   5   1  12     2693.64     2893.78     84.37 o
   7   1  12      427.84      420.09     34.81 o
   9   1  12     4401.44     4021.21    126.12 o
  11   1  12     6358.96     6428.38    201.66 o
  13   1  12     7463.58     8050.59    220.00 o
  15   1  12     1778.83     1691.50    126.81 o
  17   1  12        4.16      130.37     46.26 o
  19   1  12      804.43      587.61    122.06 o
 -18   2  12      158.22      198.98     73.09 o
 -16   2  12     1769.96     1543.62    104.72 o
 -14   2  12     1966.42     1804.69     77.01 o
 -12   2  12      205.68      177.94     37.35 o
 -10   2  12      992.67      897.73     51.84 o
  -8   2  12     6130.31     6267.60    104.49 o
  -6   2  12     3375.49     3227.36     61.99 o
  -4   2  12    38702.35    40139.01    804.93 o
  -2   2  12     3663.30     3674.96     83.35 o
   0   2  12       18.79       43.35     17.98 o
   2   2  12    12664.68    12340.56    278.67 o
   4   2  12    19017.02     3512.84   7456.15 o
   6   2  12    17263.58    16993.89    317.27 o
   8   2  12     2458.81     2463.30    125.19 o
  10   2  12     9321.94    10020.15    199.19 o
  12   2  12     2863.17     3031.35    100.08 o
  14   2  12     1985.49     2102.66     70.50 o
  16   2  12      121.83      117.75     36.84 o
  18   2  12     1575.96     1652.92    298.03 o
 -19   3  12       11.74      171.22     79.00 o
 -17   3  12      180.45      126.35     55.97 o
 -15   3  12        4.35      109.53     36.69 o
 -13   3  12     7799.13     7442.27    185.67 o
 -11   3  12    11384.70    11795.80    236.00 o
  -9   3  12     4507.87     4885.99    135.54 o
  -7   3  12     4909.05     5243.65     94.38 o
  -5   3  12     6772.54     7524.02    140.19 o
  -3   3  12     5725.74     6341.93    158.72 o
  -1   3  12     7162.82     8297.28    227.98 o
   1   3  12    11851.37    10636.11    210.87 o
   3   3  12    33566.68    31838.77    844.97 o
   5   3  12    31196.42    31321.80    648.04 o
   7   3  12     7842.85     8916.13    165.60 o
   9   3  12     3153.43     3275.47     73.60 o
  11   3  12     5275.21     5412.99    132.76 o
  13   3  12     4236.45     4287.52    115.79 o
  15   3  12     2097.42     1845.00     93.58 o
  17   3  12     1569.28     1218.84    117.86 o
  19   3  12     2188.25     2492.56    372.50 o
 -18   4  12      124.24      137.53     59.50 o
 -16   4  12       94.67      171.13     48.92 o
 -14   4  12     2533.54     2829.92    188.28 o
 -12   4  12     2226.98     2550.80     87.33 o
 -10   4  12     9738.50    10368.81    210.61 o
  -8   4  12        6.43       72.81     28.44 o
  -6   4  12      712.84      751.61     45.54 o
  -4   4  12      287.01      220.52     23.57 o
  -2   4  12     3603.55     4159.49     82.64 o
   0   4  12      205.05      234.95     20.35 o
   2   4  12     6566.39     6535.71    270.93 o
   4   4  12    55322.02    58428.79   2246.81 o
   6   4  12     2631.69     3059.66     84.46 o
   8   4  12     3256.51     3159.01     95.64 o
  10   4  12      134.08      175.19     34.18 o
  12   4  12     7217.09     7213.30    341.40 o
  14   4  12     3079.00     2953.36    112.34 o
  16   4  12      618.25      378.55     78.81 o
  18   4  12     1826.76     1614.85    172.46 o
 -17   5  12       34.30      121.32     54.34 o
 -15   5  12     3162.43     2719.74    249.78 o
 -13   5  12     1410.64     1141.62     72.94 o
 -11   5  12      386.59      442.07     63.04 o
  -9   5  12      184.61      185.81     36.10 o
  -7   5  12      983.01     1031.47     41.78 o
  -5   5  12     3866.08     3742.58     77.83 o
  -3   5  12      786.81      653.26     38.72 o
  -1   5  12     1975.08     2250.77    131.70 o
   1   5  12     6326.65     7341.76    155.68 o
   3   5  12    14541.04    14919.22    323.46 o
   5   5  12    14402.46    14858.50    352.57 o
   7   5  12    14452.78    15262.29    494.53 o
   9   5  12     4282.57     4574.66    194.64 o
  11   5  12     1403.60     1604.00     90.18 o
  13   5  12     2896.76     2810.54    179.62 o
  15   5  12      684.49      540.65     94.13 o
  17   5  12     1421.29     1195.58    132.59 o
 -18   6  12      386.35      251.33     92.68 o
 -16   6  12      524.36      486.41     77.35 o
 -14   6  12      156.27      129.86     43.61 o
 -12   6  12      916.35      691.95     73.42 o
 -10   6  12      331.75      250.93     53.53 o
  -8   6  12     1899.60     2095.57    100.78 o
  -6   6  12       74.71      131.52     35.12 o
  -4   6  12     7142.36     7615.52    189.36 o
  -2   6  12     3232.79     3645.84     92.47 o
   0   6  12      220.19      192.92     44.31 o
   2   6  12     1398.31     1494.92     88.51 o
   4   6  12       57.61       96.14     28.11 o
   6   6  12     9077.30    10083.23    251.68 o
   8   6  12      968.25      948.48     47.10 o
  10   6  12     8961.96     8973.54    218.66 o
  12   6  12      235.74      167.36     44.32 o
  14   6  12     1256.45     1138.27     86.67 o
  16   6  12     1316.27     1099.69    108.00 o
 -17   7  12       63.79      127.04     60.19 o
 -15   7  12       20.11      131.93     60.73 o
 -13   7  12      324.80      172.32     48.58 o
 -11   7  12      327.86      405.84     68.39 o
  -9   7  12     2280.06     2115.65    141.30 o
  -7   7  12     1822.04     1873.69     70.02 o
  -5   7  12      892.93      813.95     56.46 o
  -3   7  12     3928.26     4033.59     95.55 o
  -1   7  12     2265.50     2720.69     72.66 o
   1   7  12    12668.32    13676.72    277.94 o
   3   7  12       75.73      193.41     31.64 o
   5   7  12     1010.88     1017.21     86.67 o
   7   7  12      370.05      417.82     47.83 o
   9   7  12      442.85      568.29     61.06 o
  11   7  12     8060.93     7676.31    563.48 o
  13   7  12     2529.33     2559.24    215.75 o
  15   7  12     2118.62     2229.26    295.76 o
  17   7  12      197.40      153.25     53.08 o
 -16   8  12       93.81      193.91     86.00 o
 -14   8  12      191.13      182.42     75.84 o
 -12   8  12      182.34      222.88     67.40 o
 -10   8  12      944.98      957.87    140.22 o
  -8   8  12       65.07      181.93     52.13 o
  -6   8  12     3605.53     3486.56    270.07 o
  -4   8  12     3749.91     3867.91    188.47 o
  -2   8  12     6714.87     7412.32    237.13 o
   0   8  12     8404.38     9536.57    301.95 o
   2   8  12     1341.07     1432.76     69.47 o
   4   8  12     3473.86     3551.95    121.02 o
   6   8  12      109.26      102.34     31.61 o
   8   8  12     6744.94     6800.62    343.65 o
  10   8  12      940.05      866.31     93.67 o
  12   8  12     2173.87     2226.85    115.28 o
  14   8  12     2422.55     2270.74    292.76 o
  16   8  12     1144.39      853.46    122.14 o
 -15   9  12       69.54      132.42     58.68 o
 -13   9  12      221.74      368.33    110.34 o
 -11   9  12       39.52      163.31     55.12 o
  -9   9  12      825.64      964.52     99.46 o
  -7   9  12     1662.56     1549.12     87.03 o
  -5   9  12     5778.89     5946.46    200.62 o
  -3   9  12     6853.44     7470.70    346.73 o
  -1   9  12     3759.31     4147.81    233.27 o
   1   9  12      391.97      353.69     57.73 o
   3   9  12     2417.42     2330.94     99.13 o
   5   9  12       64.55      111.13     42.95 o
   7   9  12     3612.23     3484.77    137.17 o
   9   9  12     6592.77     6414.60    335.92 o
  11   9  12       66.22      125.79     46.85 o
  13   9  12       80.57      138.57     60.25 o
  15   9  12      194.54      126.68     56.35 o
 -14  10  12       13.89      186.10     77.71 o
 -12  10  12      626.86      420.71    125.97 o
 -10  10  12      652.70      573.48    122.30 o
  -8  10  12     1893.74     1931.28    193.83 o
  -6  10  12     1343.52     1212.58     73.62 o
  -4  10  12     1641.50     1804.17    122.98 o
  -2  10  12     2802.22     3255.65    207.00 o
   0  10  12     2690.15     2798.69    124.93 o
   2  10  12     1386.84     1586.45    128.83 o
   4  10  12     2374.85     2244.44    320.81 o
   6  10  12     7932.77     8593.72    449.48 o
   8  10  12     1885.30     2094.88    193.52 o
  10  10  12     1533.09     1501.04    123.04 o
  12  10  12      345.61      284.86     86.81 o
  14  10  12     1279.41     1081.18    258.02 o
 -13  11  12       99.44      235.27    111.78 o
 -11  11  12      608.32      376.73    134.85 o
  -9  11  12     1323.68     1248.39    171.99 o
  -7  11  12      148.49      138.25     47.52 o
  -5  11  12      638.49      710.23     89.02 o
  -3  11  12      655.37      712.34    100.40 o
  -1  11  12      183.55      166.32     48.58 o
   1  11  12     3715.19     3388.90    484.31 o
   3  11  12     1620.78     1394.99    177.70 o
   5  11  12     1611.53     1491.97    167.92 o
   7  11  12      730.57      720.21     95.93 o
   9  11  12      457.63      346.20    112.66 o
  11  11  12      193.87      173.51     68.01 o
 -10  12  12      522.59      402.04    130.23 o
  -8  12  12      102.26      185.03     71.44 o
  -6  12  12        4.69      127.64     51.93 o
  -4  12  12       43.72       93.98     39.04 o
  -2  12  12        5.65      113.15     46.84 o
   0  12  12      237.88      342.95     83.58 o
   2  12  12       21.90      111.39     49.19 o
   4  12  12        9.15      187.69     95.38 o
   6  12  12      954.11     1117.48    326.28 o
   8  12  12     1577.70     1537.70    222.74 o
  10  12  12      277.53      244.62    101.42 o
  -9  13  12      944.42      799.81    264.81 o
  -7  13  12      131.21      148.50     84.53 o
  -5  13  12      312.40      243.22     82.79 o
  -3  13  12      191.68      232.37     72.52 o
  -1  13  12      542.22      441.53    200.11 o
   1  13  12      139.08      155.57    177.24 o
   3  13  12      239.75      204.73     93.04 o
   5  13  12      866.41      522.93    143.95 o
   7  13  12     2132.93     1963.46    228.22 o
  -4  14  12       53.06      162.45     93.38 o
  -2  14  12        2.69      125.09     66.26 o
   0  14  12      876.30      604.54    170.94 o
   2  14  12      453.94      227.78    109.45 o
   4  14  12        1.58      164.37     89.15 o
 -19   1  13       94.48      183.77    100.34 o
 -17   1  13      422.62      272.07     93.32 o
 -15   1  13     1038.72     1087.40     92.47 o
 -13   1  13       11.50       72.14     23.87 o
 -11   1  13      755.87      740.64     36.11 o
  -9   1  13      234.22      277.19     30.39 o
  -7   1  13      707.05      598.11     35.10 o
  -5   1  13     5490.47     4933.10     90.18 o
  -3   1  13       17.51       43.95     15.48 o
  -1   1  13    27773.81    28728.08    527.14 o
   1   1  13      643.94      561.95     69.92 o
   3   1  13     5270.82     4865.52    176.38 o
   5   1  13     4351.88     4045.88    107.27 o
   7   1  13      918.81      708.47     49.77 o
   9   1  13     9376.60     9192.40    157.82 o
  11   1  13     2246.72     2208.18     98.65 o
  13   1  13      201.31      226.21     41.83 o
  15   1  13       19.25       91.16     31.42 o
  17   1  13      497.72      406.36     77.30 o
  19   1  13      809.93      818.34    182.68 o
 -18   2  13        9.11      128.69     59.73 o
 -16   2  13        2.57      102.12     46.11 o
 -14   2  13     1058.14      890.38     91.43 o
 -12   2  13     1376.13     1323.89     62.81 o
 -10   2  13      653.12      627.21     23.89 o
  -8   2  13      788.46      698.11     32.18 o
  -6   2  13     3809.27     3987.44     78.18 o
  -4   2  13    11084.51    11920.40    195.24 o
  -2   2  13      363.05      393.24     23.39 o
   0   2  13      660.89      669.36     40.75 o
   2   2  13    10382.58    10479.95    179.38 o
   4   2  13        8.64       49.27     15.44 o
   6   2  13       25.59       28.58      9.74 o
   8   2  13      197.61      224.20     24.69 o
  10   2  13     3005.83     3356.51    117.74 o
  12   2  13     6514.49     7004.16    166.61 o
  14   2  13      267.83      207.21     41.98 o
  16   2  13       31.93      105.92     33.96 o
  18   2  13        8.84      128.94     48.53 o
 -19   3  13        3.76      187.92     77.45 o
 -17   3  13       61.01      241.06     82.23 o
 -15   3  13      456.89      339.27     72.54 o
 -13   3  13      227.66      222.63     49.97 o
 -11   3  13      174.94      129.71     35.53 o
  -9   3  13      278.75      345.05     38.59 o
  -7   3  13     3045.63     2927.92     56.84 o
  -5   3  13       22.94       42.74     16.82 o
  -3   3  13       21.63       41.41     14.84 o
  -1   3  13    16932.33    18259.34    591.60 o
   1   3  13     1550.77     1531.61     69.83 o
   3   3  13        8.30       38.79     15.45 o
   5   3  13      824.64      687.15     53.00 o
   7   3  13      205.80      158.10     21.90 o
   9   3  13      367.05      378.64     30.57 o
  11   3  13      765.95      756.72     45.89 o
  13   3  13       11.60      101.03     34.08 o
  15   3  13      703.00      693.75     61.66 o
  17   3  13       17.16      126.10     45.49 o
 -18   4  13      107.52      216.97     83.15 o
 -16   4  13       40.22       88.28     38.46 o
 -14   4  13       28.25       75.70     28.71 o
 -12   4  13       24.80       89.74     33.59 o
 -10   4  13     2421.06     2199.24     68.52 o
  -8   4  13       15.22       92.93     29.55 o
  -6   4  13      131.21      137.37     25.94 o
  -4   4  13      218.29      181.80     26.36 o
  -2   4  13       85.54       57.53     17.84 o
   0   4  13      263.99      234.65     23.80 o
   2   4  13      573.42      537.69     45.26 o
   4   4  13     1686.60     1929.22    239.24 o
   6   4  13      774.72      680.20     29.56 o
   8   4  13       28.22       57.17     18.50 o
  10   4  13     2898.49     3085.27    199.58 o
  12   4  13     1521.20     1495.30     89.28 o
  14   4  13       61.75      121.27     40.21 o
  16   4  13      290.45      186.61     54.30 o
  18   4  13       29.47      153.01     62.31 o
 -17   5  13       90.92      274.53    105.05 o
 -15   5  13      196.30      193.03     62.11 o
 -13   5  13     1195.32     1032.17     97.46 o
 -11   5  13      195.37      154.24     40.26 o
  -9   5  13      244.16      242.23     48.87 o
  -7   5  13     1041.93     1104.81     42.99 o
  -5   5  13     3437.09     4014.49     95.96 o
  -3   5  13      881.29      825.21     45.33 o
  -1   5  13       48.74       84.19     23.76 o
   1   5  13      459.59      522.68     29.43 o
   3   5  13    10671.58    11089.84    519.87 o
   5   5  13      718.16      682.04     36.18 o
   7   5  13      879.42      731.17     42.95 o
   9   5  13      215.33      236.17     36.43 o
  11   5  13       16.47       88.79     29.97 o
  13   5  13     1223.52     1033.20    113.10 o
  15   5  13     1378.54     1294.01    138.02 o
  17   5  13       22.34      154.83     54.66 o
 -16   6  13       17.54      163.86     62.34 o
 -14   6  13       81.69      161.83     60.91 o
 -12   6  13        8.32      125.29     47.05 o
 -10   6  13     1038.90     1040.54     54.22 o
  -8   6  13        6.09      116.99     36.88 o
  -6   6  13     2136.46     2071.21     86.53 o
  -4   6  13      538.50      611.60     39.09 o
  -2   6  13     4742.44     4934.93    100.51 o
   0   6  13     1679.24     1606.59    106.44 o
   2   6  13      874.51     1004.16     63.85 o
   4   6  13    14202.50    16335.37    377.26 o
   6   6  13       18.96       59.24     23.60 o
   8   6  13     2910.33     2688.10     90.03 o
  10   6  13     2120.99     2067.49     76.83 o
  12   6  13        4.48      140.61     38.76 o
  14   6  13      322.10      413.11     58.17 o
  16   6  13      184.97      182.65     58.95 o
 -17   7  13       17.24      174.72     78.65 o
 -15   7  13        5.29      125.90     51.96 o
 -13   7  13       37.09      103.09     36.51 o
 -11   7  13       23.10      173.91     58.49 o
  -9   7  13      253.47      212.91     52.65 o
  -7   7  13     1310.28     1545.21    101.72 o
  -5   7  13      595.55      509.65     44.56 o
  -3   7  13     4606.80     4761.70    125.06 o
  -1   7  13        1.83       75.72     26.93 o
   1   7  13     8457.13     8920.92    254.99 o
   3   7  13     4711.81     5007.62    129.13 o
   5   7  13     6101.58     6062.68    168.30 o
   7   7  13     1383.79     1465.26     62.22 o
   9   7  13       32.71      122.76     36.40 o
  11   7  13     2079.33     2219.65    122.21 o
  13   7  13       21.34      112.35     43.22 o
  15   7  13       91.24      199.11     66.41 o
 -16   8  13        0.15      157.57     71.50 o
 -14   8  13      293.02      218.98     95.46 o
 -12   8  13      602.23      504.90     94.20 o
 -10   8  13     1885.60     1641.16    158.63 o
  -8   8  13      226.38      303.26     51.02 o
  -6   8  13       48.87       98.11     35.14 o
  -4   8  13     3710.80     3918.39    187.09 o
  -2   8  13     6203.97     6610.32    177.69 o
   0   8  13       21.60       99.10     33.14 o
   2   8  13      135.52      169.48     45.74 o
   4   8  13      142.32      126.08     34.60 o
   6   8  13      562.73      494.53     59.13 o
   8   8  13      139.34      195.48     50.63 o
  10   8  13     3770.66     3079.27    278.07 o
  12   8  13     3412.29     3513.32    174.42 o
  14   8  13        2.76      154.25     62.46 o
 -15   9  13      147.73      179.08     68.67 o
 -13   9  13      713.46      676.86    133.83 o
 -11   9  13      297.23      225.20     72.07 o
  -9   9  13        8.68      156.63     58.18 o
  -7   9  13      391.47      301.31     63.01 o
  -5   9  13     3576.43     3672.81    149.61 o
  -3   9  13      660.10      641.54     64.13 o
  -1   9  13        3.59       86.31     30.14 o
   1   9  13      207.78      326.65     51.74 o
   3   9  13      888.24      759.04     76.02 o
   5   9  13      403.33      316.16     86.19 o
   7   9  13        5.20      199.32    122.36 o
   9   9  13     1023.03     1032.07    147.92 o
  11   9  13     1090.07     1179.91    112.84 o
  13   9  13     1435.48     1560.42    129.58 o
 -14  10  13        4.87      160.34     67.44 o
 -12  10  13       32.53      210.65     81.03 o
 -10  10  13      579.65      614.55    138.25 o
  -8  10  13      158.55      169.50     59.98 o
  -6  10  13      991.76      873.44    114.46 o
  -4  10  13       14.24      104.99     36.13 o
  -2  10  13       45.85      104.60     39.26 o
   0  10  13     1222.54     1333.19     95.83 o
   2  10  13      178.64      206.56     55.56 o
   4  10  13     2004.20     2062.60    321.25 o
   6  10  13       19.77      142.18     67.19 o
   8  10  13      471.16      465.14     73.71 o
  10  10  13      200.98      157.60     70.54 o
  12  10  13      510.43      404.50     93.66 o
 -11  11  13       18.28      232.00    105.07 o
  -9  11  13      547.45      384.21    130.01 o
  -7  11  13       53.98      138.35     57.98 o
  -5  11  13      511.74      432.75     89.59 o
  -3  11  13      209.30      253.09     56.04 o
  -1  11  13      479.44      601.61     91.84 o
   1  11  13        2.22      135.54     47.91 o
   3  11  13        3.40      107.45     48.13 o
   5  11  13       81.34       64.47     36.88 o
   7  11  13       46.00       96.52     57.38 o
   9  11  13       91.01       92.69     43.49 o
  11  11  13      538.03      375.28    107.01 o
 -10  12  13       19.85      123.86     60.82 o
  -8  12  13        2.02      113.53     64.91 o
  -6  12  13      147.83      180.66    100.54 o
  -4  12  13      252.00      294.89     66.22 o
  -2  12  13      779.32      958.95    144.24 o
   0  12  13        3.91      101.52     48.19 o
   2  12  13     1191.55     1235.80    255.54 o
   4  12  13       77.79      179.05     83.39 o
   6  12  13      241.45      305.86    107.71 o
   8  12  13      208.51      148.01     78.53 o
  10  12  13      366.57      226.00     91.83 o
  -7  13  13      106.45      131.81     56.56 o
  -5  13  13       35.21      135.18     63.46 o
  -3  13  13       41.58      180.12     67.75 o
  -1  13  13      386.19      218.78     73.60 o
   1  13  13      199.86      138.52     70.82 o
   3  13  13      900.54      847.49    145.22 o
   5  13  13     1192.39     1003.05    272.93 o
   7  13  13      213.33      143.31     79.00 o
  -4  14  13      321.05      292.97    141.86 o
  -2  14  13       51.57      147.18     85.30 o
   0  14  13      314.65      279.59    107.78 o
   2  14  13       96.56      256.89    110.19 o
 -18   0  14     1063.46      987.94    379.78 o
 -16   0  14      366.87      201.29    111.49 o
 -14   0  14     7610.17     6798.20   1159.38 o
 -12   0  14     1335.76     1826.93    121.69 o
 -10   0  14     4129.90     4545.64    174.24 o
  -8   0  14     5219.04     4971.96    123.59 o
  -6   0  14     8214.93     8676.02    222.84 o
  -4   0  14    14161.78    13689.74    273.20 o
  -2   0  14     2708.70     2534.64     85.12 o
   0   0  14     7446.96     7423.57   1598.26 o
   2   0  14     1450.29     1399.41    108.34 o
   4   0  14     3962.70     4182.16    212.99 o
   6   0  14     2510.74     2589.87     91.76 o
   8   0  14     5048.47     5191.51    216.60 o
  10   0  14      533.21      612.11     57.06 o
  12   0  14    14541.00    15310.18    444.06 o
  14   0  14     3421.04     3157.53    216.47 o
  16   0  14      721.83      331.51    111.86 o
  18   0  14     2366.04     2352.07    440.08 o
 -19   1  14      191.42      219.15    117.15 o
 -17   1  14       90.08      159.26     81.04 o
 -15   1  14      304.60      179.67     64.49 o
 -13   1  14     1147.49     1114.03     90.25 o
 -11   1  14      250.25      187.99     29.25 o
  -9   1  14     1074.53     1119.26     43.29 o
  -7   1  14      123.28      103.06     23.57 o
  -5   1  14    14167.04    15215.51    282.95 o
  -3   1  14     2865.76     3038.90     74.73 o
  -1   1  14     2947.93     2982.57     65.03 o
   1   1  14    16103.40    14046.71   3049.23 o
   3   1  14    11568.32    12135.74   1936.29 o
   5   1  14      178.62      113.96     17.21 o
   7   1  14      896.03      709.23     39.40 o
   9   1  14     4888.16     4849.07    106.72 o
  11   1  14     9544.30     9287.36    198.83 o
  13   1  14     1771.68     1663.42    100.55 o
  15   1  14     1215.68      992.46    111.50 o
  17   1  14     1051.61      693.18    125.12 o
 -18   2  14      256.87      318.80    106.55 o
 -16   2  14        2.35      145.57     68.45 o
 -14   2  14      145.87      121.25     42.02 o
 -12   2  14     9128.02     9575.03    338.27 o
 -10   2  14      909.94      782.41     39.52 o
  -8   2  14     4287.43     4617.69     88.87 o
  -6   2  14     1279.97     1182.65     48.51 o
  -4   2  14     5033.04     5665.42    112.00 o
  -2   2  14     7281.81     7985.28    157.65 o
   0   2  14     9392.06    10885.69    267.79 o
   2   2  14    42780.34    45454.54   1022.76 o
   4   2  14     8838.98     9333.87    159.80 o
   6   2  14     4700.95     4772.77    134.23 o
   8   2  14       17.49       47.58     15.70 o
  10   2  14    13076.75    13579.86    329.13 o
  12   2  14     9430.29    10057.10    327.40 o
  14   2  14     1894.84     1750.76    113.08 o
  16   2  14      800.65      709.80     72.36 o
  18   2  14      666.93      591.27    127.30 o
 -17   3  14      382.71      185.64     88.87 o
 -15   3  14       84.11      108.80     60.26 o
 -13   3  14      764.22      461.31     95.75 o
 -11   3  14     2760.23     2492.67     95.99 o
  -9   3  14      393.03      312.72     39.15 o
  -7   3  14    10600.96    10927.68    177.61 o
  -5   3  14     2618.64     2633.02     58.98 o
  -3   3  14     1523.57     1469.10     43.78 o
  -1   3  14      848.32      936.08     38.62 o
   1   3  14     2219.65     2070.40    115.14 o
   3   3  14    14416.03    14771.70    429.79 o
   5   3  14    20376.17    20568.15    389.41 o
   7   3  14     8082.97     8262.72    154.94 o
   9   3  14     5397.58     5649.14    199.33 o
  11   3  14     4846.58     4820.64    321.68 o
  13   3  14     2741.91     2610.08    124.21 o
  15   3  14       83.28      116.11     39.71 o
  17   3  14     1056.41     1009.31    112.20 o
 -18   4  14      109.18      174.41     69.25 o
 -16   4  14        0.20      123.02     45.74 o
 -14   4  14      349.80      338.47     65.72 o
 -12   4  14        7.17      106.24     41.09 o
 -10   4  14     4019.51     3941.33    185.06 o
  -8   4  14     1769.46     1813.06     80.03 o
  -6   4  14     4575.02     4732.68    201.05 o
  -4   4  14     3184.59     3147.05    135.43 o
  -2   4  14     1934.12     1977.64     70.95 o
   0   4  14        7.36       48.34     24.29 o
   2   4  14      110.43      133.55     65.60 o
   4   4  14    13990.55    14937.85    535.52 o
   6   4  14     3479.98     3807.91     81.72 o
   8   4  14     9730.59    10590.50    233.05 o
  10   4  14     2563.41     2477.06    102.33 o
  12   4  14     1528.75     1442.59     67.80 o
  14   4  14       98.83      143.44     42.12 o
  16   4  14       74.65      110.42     40.65 o
 -17   5  14      222.56      269.28     92.28 o
 -15   5  14        5.76       92.12     40.12 o
 -13   5  14     1696.73     1244.39    127.54 o
 -11   5  14     4969.77     5057.00    330.45 o
  -9   5  14    10339.74    11550.65    292.26 o
  -7   5  14      333.21      347.27     32.01 o
  -5   5  14     2642.31     2586.18     65.61 o
  -3   5  14     3739.30     4002.21     96.49 o
  -1   5  14     3045.58     3383.84     97.82 o
   1   5  14     4300.74     4704.24    114.07 o
   3   5  14    20872.47    21048.70    581.80 o
   5   5  14     9727.62    10202.38    211.41 o
   7   5  14     2772.66     2922.24    108.33 o
   9   5  14     5324.60     5640.37    317.92 o
  11   5  14     6723.76     6667.32    396.17 o
  13   5  14     3023.03     2905.87    313.12 o
  15   5  14      596.17      508.72     75.81 o
  17   5  14      914.26      639.67    114.88 o
 -16   6  14      418.09      508.41    240.65 o
 -14   6  14       15.71      121.82     47.80 o
 -12   6  14     1404.19     1199.25     89.23 o
 -10   6  14      101.77      121.64     35.26 o
  -8   6  14      116.72      154.31     39.31 o
  -6   6  14      948.73      923.93     57.26 o
  -4   6  14      451.13      479.38     45.26 o
  -2   6  14     2934.03     3162.40    108.35 o
   0   6  14      799.27      752.04     39.83 o
   2   6  14      364.96      295.04     42.65 o
   4   6  14        3.94       41.34     20.05 o
   6   6  14     5729.91     6136.83    135.15 o
   8   6  14      142.33      141.28     31.57 o
  10   6  14     1408.42     1297.62     86.24 o
  12   6  14     3342.07     3446.66    353.94 o
  14   6  14     1637.08     1525.71    123.02 o
  16   6  14     1794.48     1800.43    220.00 o
 -15   7  14      599.85      493.55    188.78 o
 -13   7  14       47.51      132.78     48.27 o
 -11   7  14      145.96      232.16     56.35 o
  -9   7  14      750.37      684.36     70.18 o
  -7   7  14      312.84      266.72     35.95 o
  -5   7  14     3605.25     3444.80    113.01 o
  -3   7  14     9026.44     9258.70    196.72 o
  -1   7  14       44.60       62.27     23.97 o
   1   7  14      768.31      811.02     45.75 o
   3   7  14      171.27      159.03     32.58 o
   5   7  14      198.37      209.63     48.82 o
   7   7  14     4738.71     5339.28    142.45 o
   9   7  14      191.08      309.03     52.88 o
  11   7  14     1104.83     1072.88    171.25 o
  13   7  14      429.54      454.76     73.68 o
  15   7  14     1249.42     1217.33    157.96 o
 -14   8  14      191.50      158.13     73.14 o
 -12   8  14       24.57      158.72     68.93 o
 -10   8  14      213.21      192.61     62.05 o
  -8   8  14      174.13      147.36     40.92 o
  -6   8  14      942.42      979.91     60.37 o
  -4   8  14     6296.55     6572.44    174.26 o
  -2   8  14     5989.78     6235.09    148.91 o
   0   8  14    13998.80    15155.54    731.06 o
   2   8  14     2590.35     2377.69     96.17 o
   4   8  14     2156.07     2331.23     85.13 o
   6   8  14      626.30      688.08     76.70 o
   8   8  14     7029.23     7538.33    412.44 o
  10   8  14     2186.33     1921.99    134.60 o
  12   8  14      594.95      445.76    103.19 o
  14   8  14     2086.70     1757.08    218.81 o
 -13   9  14      387.34      210.28     76.96 o
 -11   9  14      296.45      342.43     82.39 o
  -9   9  14      181.28      177.47     65.02 o
  -7   9  14       22.34      109.79     55.28 o
  -5   9  14       43.42      119.91     37.38 o
  -3   9  14      193.42      177.20     55.65 o
  -1   9  14    12148.40    12429.20    371.83 o
   1   9  14     4302.71     4564.78    293.72 o
   3   9  14      735.53      729.64    123.19 o
   5   9  14     1347.69     1407.88    130.36 o
   7   9  14      197.73      177.93     50.96 o
   9   9  14      526.89      395.04     70.21 o
  11   9  14       50.63      107.37     47.78 o
  13   9  14     3645.45     3016.36    480.86 o
 -12  10  14      331.46      336.21    125.68 o
 -10  10  14        0.87      164.14     72.67 o
  -8  10  14      433.65      361.25     96.32 o
  -6  10  14      373.83      380.72     57.47 o
  -4  10  14       71.49      133.06     44.52 o
  -2  10  14     1908.06     2108.00    144.39 o
   0  10  14     2472.64     2572.16    110.22 o
   2  10  14     2336.07     2291.20    133.89 o
   4  10  14       80.31      124.37     44.79 o
   6  10  14     2447.58     2593.76    266.74 o
   8  10  14     2457.94     2030.66    282.26 o
  10  10  14      387.66      308.33     82.80 o
  12  10  14      130.82      171.92     65.16 o
 -11  11  14      521.91      249.61     88.47 o
  -9  11  14      664.70      756.68    165.48 o
  -7  11  14      714.07      335.33     98.19 o
  -5  11  14      363.91      374.62     88.98 o
  -3  11  14     1239.40     1240.18    104.07 o
  -1  11  14      206.46      219.52     60.68 o
   1  11  14      439.59      355.35     62.95 o
   3  11  14       25.51      241.98     88.32 o
   5  11  14      909.27      800.57    123.88 o
   7  11  14     5439.87     5009.26    741.50 o
   9  11  14      823.59      439.84    171.44 o
  11  11  14      170.71      148.12     59.20 o
 -10  12  14     1328.11      682.58    249.54 o
  -8  12  14      344.53      252.07    115.10 o
  -6  12  14       52.77      143.90     62.75 o
  -4  12  14       36.07      136.10     63.11 o
  -2  12  14      555.06      636.07    208.33 o
   0  12  14      373.20      469.11     85.88 o
   2  12  14      130.82      184.73     77.46 o
   4  12  14      464.15      352.08    104.37 o
   6  12  14     1187.40     1086.16    234.19 o
   8  12  14      503.17      432.94    145.20 o
  -7  13  14        5.84      190.98     93.12 o
  -5  13  14       12.75      107.53     52.48 o
  -3  13  14       87.40      142.62     80.11 o
  -1  13  14      953.05      836.72    117.64 o
   1  13  14      397.25      415.11    117.02 o
   3  13  14       13.42      103.04     59.07 o
   5  13  14      331.91      185.83    102.12 o
 -17   1  15        0.56      119.49     71.56 o
 -15   1  15      171.68      165.28     33.84 o
 -13   1  15      208.68      203.81     32.88 o
 -11   1  15      150.95       96.30     25.91 o
  -9   1  15     2084.29     1901.17     56.20 o
  -7   1  15        2.21       62.48     22.13 o
  -5   1  15    17422.77    17837.21    330.14 o
  -3   1  15    10025.92    10623.26    182.06 o
  -1   1  15        0.65       44.41    305.32 o
   1   1  15     4903.46     4773.96    215.16 o
   3   1  15        5.00      694.82   1952.68 o
   5   1  15     1632.13     1755.15    139.68 o
   7   1  15     6402.82     6250.53    164.90 o
   9   1  15     1157.73     1148.98     64.49 o
  11   1  15        0.13       70.75     27.04 o
  13   1  15      263.85      222.80     39.29 o
  15   1  15      727.94      551.85     84.37 o
  17   1  15      888.19      785.88    209.21 o
 -18   2  15        7.13      206.82    102.08 o
 -16   2  15       40.09      118.00     66.31 o
 -14   2  15     1232.69     1070.67     99.36 o
 -12   2  15      962.16     1071.32     53.25 o
 -10   2  15      774.73      836.34     39.54 o
  -8   2  15      154.49      136.65     24.69 o
  -6   2  15      434.64      426.72     36.75 o
  -4   2  15     2238.59     2106.54     59.97 o
  -2   2  15     7950.42     8506.58    169.86 o
   0   2  15     3676.56     3837.67    106.98 o
   2   2  15     1105.49     1032.90     79.32 o
   4   2  15       20.47       95.45     36.77 o
   6   2  15     1605.16     1678.91     65.48 o
   8   2  15      865.51      755.39     85.03 o
  10   2  15     1031.60      958.96     62.52 o
  12   2  15     3275.93     3182.24    112.89 o
  14   2  15     1794.55     1672.67    156.43 o
  16   2  15      217.23      237.69     65.75 o
  18   2  15        0.24      125.14     52.62 o
 -17   3  15       17.25      120.27     65.91 o
 -15   3  15     1344.21     1259.75    270.98 o
 -13   3  15       15.93       91.82     37.10 o
 -11   3  15      469.78      378.62     47.14 o
  -9   3  15     4487.03     4982.05    106.83 o
  -7   3  15      263.28      223.73     28.82 o
  -5   3  15       28.63       79.75     21.64 o
  -3   3  15     3782.09     3885.89     85.54 o
  -1   3  15      283.12      271.24     36.23 o
   1   3  15       87.17       63.61     21.55 o
   3   3  15      869.19      795.17     75.20 o
   5   3  15    11931.56    12406.58    227.74 o
   7   3  15      995.93     1063.28     91.92 o
   9   3  15       12.53       60.37     20.60 o
  11   3  15     6613.59     6682.04    383.32 o
  13   3  15       41.54      104.63     34.11 o
  15   3  15        1.08      106.72     40.04 o
  17   3  15       64.24      125.49     48.13 o
 -18   4  15       46.87      131.41     78.08 o
 -16   4  15       33.22      123.72     46.88 o
 -14   4  15       71.05      103.39     37.41 o
 -12   4  15     2821.14     2864.37    140.09 o
 -10   4  15      212.98      144.93     39.25 o
  -8   4  15     1132.60     1288.16     46.63 o
  -6   4  15     2341.64     2442.96     62.69 o
  -4   4  15      370.71      350.04     33.27 o
  -2   4  15      678.74      671.89     34.54 o
   0   4  15      315.52      109.01     61.60 o
   2   4  15     3999.87     4103.05     99.86 o
   4   4  15      193.95      160.53     25.71 o
   6   4  15      100.29       67.28     21.20 o
   8   4  15      622.10      520.72     61.98 o
  10   4  15       16.92       59.09     21.90 o
  12   4  15       73.85      122.16     36.15 o
  14   4  15       75.13      125.78     38.85 o
  16   4  15      102.58      128.66     48.54 o
 -17   5  15       49.45      159.55     95.24 o
 -15   5  15        6.67      128.77     52.49 o
 -13   5  15      105.54       90.64     35.11 o
 -11   5  15       10.53      102.07     39.76 o
  -9   5  15     1741.63     1782.21    141.17 o
  -7   5  15      367.60      393.77     50.91 o
  -5   5  15     1058.46     1174.60     61.72 o
  -3   5  15     3944.36     4369.01     97.80 o
  -1   5  15      443.22      437.54     53.71 o
   1   5  15        3.98       69.70     31.90 o
   3   5  15     4006.53     3837.72    122.61 o
   5   5  15     6720.89     7176.90    154.40 o
   7   5  15      790.72      722.90    113.69 o
   9   5  15     1827.90     1443.83     99.08 o
  11   5  15       84.50      104.40     29.56 o
  13   5  15      127.93      157.25     47.31 o
  15   5  15     1040.51     1153.78     96.81 o
 -16   6  15        3.49      169.01     71.57 o
 -14   6  15      549.78      575.97    109.57 o
 -12   6  15       99.54      153.52     47.38 o
 -10   6  15      117.63      178.72     55.91 o
  -8   6  15      557.43      565.85     64.60 o
  -6   6  15      341.51      270.03     38.63 o
  -4   6  15      122.91      189.84     63.61 o
  -2   6  15       58.25       53.82     21.20 o
   0   6  15      212.66      116.95     30.95 o
   2   6  15     1133.87      988.13     70.33 o
   4   6  15      905.62      973.12     67.60 o
   6   6  15      312.10      270.13     57.05 o
   8   6  15     1402.69     1374.20     54.45 o
  10   6  15     2093.90     2273.48    148.88 o
  12   6  15       21.56      114.68     76.70 o
  14   6  15      556.49      581.86    101.92 o
  16   6  15     2373.83     2156.25    153.88 o
 -15   7  15        7.52      138.91     58.04 o
 -13   7  15      298.42      274.10     88.45 o
 -11   7  15      942.27      746.72     97.06 o
  -9   7  15       21.41      125.40     45.92 o
  -7   7  15      183.73      267.13     41.85 o
  -5   7  15      992.10      980.83     60.84 o
  -3   7  15     1260.78     1282.06     60.79 o
  -1   7  15       53.80       92.26     28.83 o
   1   7  15     3674.99     3875.10     94.45 o
   3   7  15     8513.92     9043.95    211.12 o
   5   7  15     1013.96      977.26    114.39 o
   7   7  15      564.68      570.92     45.15 o
   9   7  15      106.53      148.15     40.25 o
  11   7  15     6295.41     6286.52    850.98 o
  13   7  15       63.92       87.11     39.40 o
  15   7  15      257.32      244.71     75.31 o
 -14   8  15      178.94      267.01     93.12 o
 -12   8  15       65.26      161.15     57.68 o
 -10   8  15       17.95      150.36     56.46 o
  -8   8  15     1106.76      918.93     75.87 o
  -6   8  15     1801.43     1910.23     76.24 o
  -4   8  15      117.60      148.72     35.24 o
  -2   8  15      690.58      705.30     50.13 o
   0   8  15      218.20      219.57     49.77 o
   2   8  15     6698.87     7332.81    313.44 o
   4   8  15     2397.87     2497.90     93.29 o
   6   8  15      766.01      623.89     65.40 o
   8   8  15      429.01      382.14     50.51 o
  10   8  15        0.77      105.67     38.76 o
  12   8  15      803.48      711.79    107.94 o
  14   8  15        5.86      117.64     50.62 o
 -13   9  15       21.59      177.03     77.40 o
 -11   9  15      240.42      199.88     58.94 o
  -9   9  15        0.25      181.33     62.85 o
  -7   9  15        0.69      103.97     34.06 o
  -5   9  15      572.36      620.72     70.75 o
  -3   9  15      563.60      480.45     52.06 o
  -1   9  15       34.98      127.48     63.07 o
   1   9  15       15.23       70.91     27.90 o
   3   9  15      727.75      678.31     50.17 o
   5   9  15      293.92      317.65     50.42 o
   7   9  15      399.51      486.65    105.64 o
   9   9  15      777.89      796.68     74.70 o
  11   9  15      687.37      660.93    157.23 o
  13   9  15     1165.24     1273.00    139.29 o
 -12  10  15      608.22      262.25    100.38 o
 -10  10  15       34.41      168.40     62.10 o
  -8  10  15      187.76      187.53     70.89 o
  -6  10  15      427.98      435.38     66.65 o
  -4  10  15     1966.99     1858.88    133.11 o
  -2  10  15       10.72       99.90     44.00 o
   0  10  15     2142.83     2272.92    109.09 o
   2  10  15       23.19      124.94     53.56 o
   4  10  15       11.83      202.37    109.62 o
   6  10  15      865.27      816.72     85.56 o
   8  10  15        1.88      112.82     57.59 o
  10  10  15     2129.11     1958.62    160.18 o
  12  10  15      941.17      856.22    124.21 o
 -11  11  15      318.85      150.31     69.55 o
  -9  11  15      118.64      112.87     65.25 o
  -7  11  15      758.80      331.74     72.89 o
  -5  11  15        0.63      101.92     36.19 o
  -3  11  15       20.04       96.78     44.41 o
  -1  11  15        2.56      131.92     52.78 o
   1  11  15        0.59       84.01     37.67 o
   3  11  15      185.80      157.42     74.51 o
   5  11  15       30.07      176.51     91.22 o
   7  11  15       12.46      155.03     78.61 o
   9  11  15       91.97      157.12     77.67 o
  -8  12  15      407.08      283.77    145.46 o
  -6  12  15      669.20      387.98    114.96 o
  -4  12  15       93.29      186.80     66.68 o
  -2  12  15       32.12      147.23     59.59 o
   0  12  15      159.88      203.33     64.79 o
   2  12  15      325.08      254.86    101.21 o
   4  12  15      592.66      658.68    229.06 o
   6  12  15      876.98     1089.24    337.08 o
   8  12  15      117.90      243.33    113.57 o
  -5  13  15      199.22      153.60     67.98 o
  -3  13  15      227.91      142.93     86.87 o
  -1  13  15      206.64      129.75     62.39 o
   1  13  15        0.34      117.80     68.33 o
   3  13  15       18.11      432.53    454.82 o
   5  13  15      263.27      197.63    115.50 o
 -18   0  16      338.49      183.39    134.69 o
 -16   0  16        9.74      135.99     94.99 o
 -14   0  16     2145.43     1844.40    145.99 o
 -12   0  16      702.83      395.24    120.74 o
 -10   0  16     2267.63     2016.91    117.79 o
  -8   0  16     2046.00     1924.24     80.93 o
  -6   0  16       88.76       82.95     31.87 o
  -4   0  16       62.84       86.78     36.40 o
  -2   0  16     1666.34     1401.11     50.85 o
   0   0  16    68342.88    69222.12   2818.17 o
   2   0  16    35469.54    36271.04   9241.18 o
   4   0  16    10770.24     9837.14   5603.33 o
   6   0  16     5191.59     5130.75    230.62 o
   8   0  16      421.63      410.55     47.95 o
  10   0  16     7815.20     8101.49    288.07 o
  12   0  16     2746.81     2808.04    149.38 o
  14   0  16     3446.51     3854.26    300.95 o
  16   0  16     1200.63     1062.52    168.17 o
 -17   1  16      138.08      108.34     63.20 o
 -15   1  16     1473.18     1543.22    139.54 o
 -13   1  16      842.39      842.26     65.07 o
 -11   1  16     1091.54     1087.66     62.45 o
  -9   1  16      340.29      217.93     37.74 o
  -7   1  16      164.89      193.44     34.77 o
  -5   1  16     1129.00     1191.17     40.49 o
  -3   1  16     1534.75     1462.26     45.62 o
  -1   1  16       17.82       50.73     14.97 o
   1   1  16     3663.29     3852.66    119.74 o
   3   1  16     6665.81     7044.57    205.72 o
   5   1  16     1513.97     1866.44    117.50 o
   7   1  16       84.52       84.37     22.08 o
   9   1  16      740.82      740.05     51.08 o
  11   1  16     6696.53     6701.98    269.09 o
  13   1  16     1161.42     1293.93    118.57 o
  15   1  16      636.76      436.59    126.85 o
  17   1  16     1938.26     1461.29    238.50 o
 -18   2  16        2.84      109.59     68.66 o
 -16   2  16     1685.36     1160.02    197.19 o
 -14   2  16       67.68      184.56     63.86 o
 -12   2  16       64.71      116.80     43.93 o
 -10   2  16      932.67     1013.81     48.99 o
  -8   2  16      545.85      582.21     65.47 o
  -6   2  16    16623.78    17240.37    324.47 o
  -4   2  16     1370.76     1193.71     37.73 o
  -2   2  16     6398.56     6456.09    137.03 o
   0   2  16      715.40      643.32     35.30 o
   2   2  16     3841.05     3988.63    141.24 o
   4   2  16     1101.84     1200.37     62.82 o
   6   2  16     9644.73    10157.44    266.14 o
   8   2  16     8957.31     9353.71    193.69 o
  10   2  16     4756.54     5143.51    289.18 o
  12   2  16     2438.96     2251.04    160.10 o
  14   2  16       14.22       98.46     36.69 o
  16   2  16     1656.80     1217.19     97.04 o
 -17   3  16      150.99      181.83     89.06 o
 -15   3  16       27.54      128.63     74.94 o
 -13   3  16       25.29      119.40     40.33 o
 -11   3  16     3138.64     2711.37    168.45 o
  -9   3  16     2161.12     2253.25     52.56 o
  -7   3  16    10795.35    11435.55    213.63 o
  -5   3  16     2684.76     2473.92     61.57 o
  -3   3  16     1429.76     1499.84     60.19 o
  -1   3  16     3301.73     3513.16     90.92 o
   1   3  16     8754.55     8911.44    160.95 o
   3   3  16    20655.45    21827.60    439.20 o
   5   3  16     4557.37     4683.62    117.19 o
   7   3  16     2899.78     3194.84    208.53 o
   9   3  16     9786.20    10573.08    383.92 o
  11   3  16     6721.31     6724.64    332.84 o
  13   3  16     1145.33     1336.41    130.92 o
  15   3  16       34.78      104.09     38.61 o
  17   3  16      859.55      641.45    137.83 o
 -16   4  16      833.47      764.43    131.66 o
 -14   4  16      179.26      156.09     55.33 o
 -12   4  16      331.59      319.70     67.07 o
 -10   4  16     1249.16     1237.05     70.96 o
  -8   4  16     3903.69     3834.68     87.18 o
  -6   4  16      510.64      446.32     40.15 o
  -4   4  16     3164.79     3220.52     85.15 o
  -2   4  16      561.98      598.98     47.25 o
   0   4  16      429.65      416.21     40.12 o
   2   4  16      438.98      512.00     56.25 o
   4   4  16     7956.22     8909.58    271.48 o
   6   4  16      620.75      818.89     55.65 o
   8   4  16     1293.18     1247.53     46.24 o
  10   4  16     4896.88     5032.69    250.32 o
  12   4  16     1442.80     1548.22    217.22 o
  14   4  16     2213.76     2250.95    211.51 o
  16   4  16       16.96      135.72     54.41 o
 -15   5  16       42.73      165.03     59.59 o
 -13   5  16      465.88      237.50     63.96 o
 -11   5  16      395.37      292.53     58.47 o
  -9   5  16     1029.91      943.36     80.18 o
  -7   5  16     2178.10     2502.74     73.70 o
  -5   5  16     7399.65     7705.68    173.08 o
  -3   5  16     4940.02     5184.60    152.35 o
  -1   5  16      741.09      853.77     41.44 o
   1   5  16      160.35      194.21     51.60 o
   3   5  16       24.08       43.55     22.55 o
   5   5  16     7576.14     8058.09    196.29 o
   7   5  16     6933.54     7531.40    170.19 o
   9   5  16     4303.65     4677.09    106.54 o
  11   5  16     2040.64     1897.92    138.76 o
  13   5  16     1271.66     1070.50    117.66 o
  15   5  16      211.64      202.92     59.44 o
 -16   6  16      569.57      334.32    146.34 o
 -14   6  16      104.30      160.55     69.91 o
 -12   6  16       37.45      134.51     47.66 o
 -10   6  16      654.98      600.13     62.92 o
  -8   6  16       40.71       96.44     34.65 o
  -6   6  16     2598.71     2838.71    112.02 o
  -4   6  16     1311.81     1408.57     73.97 o
  -2   6  16      351.73      369.96     68.06 o
   0   6  16      225.31      205.61     29.77 o
   2   6  16     3360.11     3133.69    105.04 o
   4   6  16       63.00       88.24     36.70 o
   6   6  16      348.44      386.92     25.51 o
   8   6  16      879.49      959.26     76.81 o
  10   6  16     1715.85     1477.12    148.23 o
  12   6  16     1628.99     1328.09    131.31 o
  14   6  16       13.08       99.32     39.96 o
 -15   7  16      120.70      172.45     73.28 o
 -13   7  16      527.00      549.43    131.14 o
 -11   7  16     2846.85     2783.99    324.60 o
  -9   7  16      288.33      191.46     50.71 o
  -7   7  16        1.79       94.07     30.66 o
  -5   7  16     1086.00     1036.37     72.60 o
  -3   7  16      476.22      482.05     67.36 o
  -1   7  16     5017.77     5563.24    209.59 o
   1   7  16     5768.25     6308.90    266.29 o
   3   7  16     7500.53     8806.05    228.58 o
   5   7  16      220.25      282.38     28.53 o
   7   7  16       15.33       85.14     41.36 o
   9   7  16       67.85      104.02     34.00 o
  11   7  16     1714.17     1673.09    125.61 o
  13   7  16     2515.12     2496.23    165.53 o
 -14   8  16      758.12      261.73    108.93 o
 -12   8  16      130.95      170.17     63.18 o
 -10   8  16       16.31      213.27     66.64 o
  -8   8  16       64.40      181.04     69.57 o
  -6   8  16      280.57      303.32     57.44 o
  -4   8  16     1457.45     1589.86     70.35 o
  -2   8  16     1839.64     1747.32     74.71 o
   0   8  16     2441.51     2703.22    116.92 o
   2   8  16     2191.94     2025.98    227.25 o
   4   8  16     4220.66     4430.18    159.43 o
   6   8  16     1913.79     1919.19    113.64 o
   8   8  16      181.48      205.35     65.35 o
  10   8  16      264.16      321.48     62.59 o
  12   8  16     1146.77     1018.82    133.09 o
  14   8  16     3605.19     4036.90    788.01 o
 -13   9  16       52.49      168.64     79.76 o
 -11   9  16      223.06      235.95     85.40 o
  -9   9  16        0.78      131.87     48.07 o
  -7   9  16        1.27      209.76     67.68 o
  -5   9  16     1450.83     1150.97    101.62 o
  -3   9  16      883.02      883.24     75.87 o
  -1   9  16      528.99      429.51    117.09 o
   1   9  16      238.05      208.39     43.48 o
   3   9  16       23.59      103.49     42.07 o
   5   9  16     3114.31     2965.59    474.50 o
   7   9  16     1555.13     1439.37    116.66 o
   9   9  16     2550.33     2695.82    609.92 o
  11   9  16        1.47      131.25     50.00 o
 -12  10  16      412.73      301.31    102.98 o
 -10  10  16      389.33      210.15     70.43 o
  -8  10  16      199.45      140.96     49.95 o
  -6  10  16      171.39      148.40     61.20 o
  -4  10  16      170.58      151.97     66.20 o
  -2  10  16     2450.18     2860.76    185.44 o
   0  10  16      134.42      195.21     64.17 o
   2  10  16     1493.74     1409.27    152.45 o
   4  10  16     3260.02     3439.56    414.23 o
   6  10  16     3379.08     3508.74    291.61 o
   8  10  16     1219.46      893.83    218.50 o
  10  10  16      153.55      163.34     67.18 o
  -9  11  16      641.63      240.75     96.42 o
  -7  11  16      299.83      231.09     83.84 o
  -5  11  16       42.24      143.11     64.18 o
  -3  11  16      417.46      439.10     71.60 o
  -1  11  16      655.40      743.73     89.11 o
   1  11  16       73.91      125.46     52.71 o
   3  11  16      677.52      923.90    212.04 o
   5  11  16     1027.51      681.18    196.99 o
   7  11  16     1145.34      570.19    183.49 o
   9  11  16        6.10      134.49     80.89 o
  -6  12  16      307.64      258.86     93.46 o
  -4  12  16      599.91      293.62    124.04 o
  -2  12  16       47.96      165.83     70.42 o
   0  12  16        1.90      117.12     51.88 o
   2  12  16      790.03      578.00    147.27 o
   4  12  16        3.13      186.94    102.39 o
   6  12  16      514.19      805.73    287.83 o
  -3  13  16      700.24      673.92    509.27 o
  -1  13  16       69.56      173.85     90.05 o
   1  13  16       91.57      120.29     71.09 o
 -17   1  17        4.98      160.84     88.24 o
 -15   1  17       43.61      153.55     72.19 o
 -13   1  17      791.62      970.68    161.15 o
 -11   1  17      856.14      875.03     63.55 o
  -9   1  17        8.23       74.66     26.55 o
  -7   1  17     9314.03     9834.70    219.56 o
  -5   1  17      319.67      256.62     34.27 o
  -3   1  17     1959.56     2007.14     84.72 o
  -1   1  17     2716.87     3027.71     58.01 o
   1   1  17     7501.90     7462.00    490.28 o
   3   1  17     7175.82     6710.68    183.34 o
   5   1  17       50.08       84.71    217.19 o
   7   1  17      519.05      535.50     73.18 o
   9   1  17      941.91      715.24     43.04 o
  11   1  17      939.74      749.83     55.95 o
  13   1  17      601.54      408.02     78.90 o
  15   1  17        2.10      128.70     45.81 o
  17   1  17        2.28      169.35     60.97 o
 -16   2  17      122.12      141.17     75.50 o
 -14   2  17      214.40      175.86     63.27 o
 -12   2  17      188.85      198.10     55.22 o
 -10   2  17        1.25       80.84     27.23 o
  -8   2  17       84.95       71.86     25.11 o
  -6   2  17      257.14      227.86     33.52 o
  -4   2  17     2674.99     2630.31     89.39 o
  -2   2  17      251.27      193.84     21.80 o
   0   2  17     7576.59     7853.03    237.47 o
   2   2  17    13258.88    14007.48    269.48 o
   4   2  17     1799.56     1735.93     79.04 o
   6   2  17     4404.50     4317.54    149.46 o
   8   2  17      318.12      276.07     33.65 o
  10   2  17      356.31      392.02     45.95 o
  12   2  17      485.15      499.36     61.02 o
  14   2  17      291.10      231.17     59.14 o
  16   2  17     1631.42     1180.33    147.26 o
 -17   3  17      106.67      132.65     76.36 o
 -15   3  17       27.21      142.84     68.74 o
 -13   3  17      193.28      154.69     51.55 o
 -11   3  17       53.36      120.12     37.84 o
  -9   3  17      227.69      178.71     27.60 o
  -7   3  17     2779.73     2993.88     95.73 o
  -5   3  17       49.55       72.70     24.75 o
  -3   3  17     1859.93     1830.33     59.62 o
  -1   3  17       20.02       82.42     28.88 o
   1   3  17        3.14       59.31     21.48 o
   3   3  17     3651.64     3838.40    120.11 o
   5   3  17      553.73      442.37     54.42 o
   7   3  17      263.00      197.50     49.52 o
   9   3  17     3936.79     4033.92    110.05 o
  11   3  17       22.13      128.04     41.43 o
  13   3  17      648.49      702.87     94.52 o
  15   3  17      279.83      260.07     75.19 o
 -16   4  17      476.66      445.20    114.43 o
 -14   4  17        9.04       95.30     45.99 o
 -12   4  17        7.24       90.64     35.82 o
 -10   4  17       30.29      106.71     38.54 o
  -8   4  17      323.63      217.04     43.34 o
  -6   4  17        7.89       61.96     24.52 o
  -4   4  17      686.56      592.26     39.00 o
  -2   4  17      766.92      725.03     60.45 o
   0   4  17       20.87       41.02     21.38 o
   2   4  17     2507.06     2396.34     94.99 o
   4   4  17     2022.07     1745.06     53.95 o
   6   4  17      651.65      592.62     33.58 o
   8   4  17     3167.32     3314.94    147.76 o
  10   4  17     1662.86     1778.05    147.98 o
  12   4  17      688.76      732.21    123.13 o
  14   4  17      387.37      371.50     70.45 o
  16   4  17       93.03      129.06     47.31 o
 -15   5  17      234.48      276.20     93.84 o
 -13   5  17     1129.43      936.57    189.56 o
 -11   5  17       24.55      171.53     63.25 o
  -9   5  17        1.71      147.69     54.69 o
  -7   5  17      399.46      210.71     45.81 o
  -5   5  17     1450.45     1552.78     81.92 o
  -3   5  17       57.54       62.84     20.48 o
  -1   5  17      253.13      214.79     40.08 o
   1   5  17      384.95      419.81     57.08 o
   3   5  17        2.25       70.61     33.33 o
   5   5  17       73.90       44.89     22.11 o
   7   5  17      853.85      838.13     57.60 o
   9   5  17     4526.89     5167.90    214.95 o
  11   5  17      911.07      742.89     77.13 o
  13   5  17        0.04      114.67     42.24 o
  15   5  17      874.28      830.10    167.36 o
 -14   6  17        7.12      111.04     51.45 o
 -12   6  17      125.40      114.34     44.53 o
 -10   6  17       30.59      169.74    102.00 o
  -8   6  17     3692.39     4257.92    340.81 o
  -6   6  17     1944.55     1945.71     97.57 o
  -4   6  17       12.82       92.44     28.39 o
  -2   6  17     7798.17     8220.17    179.10 o
   0   6  17      429.94      508.36     58.56 o
   2   6  17       19.06       79.62     35.11 o
   4   6  17     1431.28     1346.06    122.74 o
   6   6  17      107.85      225.34     47.23 o
   8   6  17        3.28       69.86     25.23 o
  10   6  17      743.90      671.28     95.10 o
  12   6  17      810.87      615.69     84.14 o
  14   6  17      237.09      211.43    103.83 o
 -13   7  17      381.17      386.26    103.29 o
 -11   7  17       17.01      111.63     45.27 o
  -9   7  17       72.34      177.80     80.26 o
  -7   7  17      685.39      709.71     85.76 o
  -5   7  17        9.16       84.18     32.39 o
  -3   7  17        1.37       66.43     29.49 o
  -1   7  17      183.58      129.34     32.24 o
   1   7  17      114.26      105.85     16.24 o
   3   7  17     1637.67     1911.39    160.25 o
   5   7  17      592.28      635.44     55.83 o
   7   7  17     4950.70     5256.20    190.17 o
   9   7  17     1357.61     1450.72    184.21 o
  11   7  17     2180.83     2010.26    196.53 o
  13   7  17       67.40      129.79     71.17 o
 -12   8  17       26.36      127.89     63.11 o
 -10   8  17      401.58      278.12     78.62 o
  -8   8  17     1466.63     1638.95    304.02 o
  -6   8  17        5.62      105.54     35.72 o
  -4   8  17      362.12      310.52     43.64 o
  -2   8  17      353.37      388.93    156.53 o
   0   8  17      477.47      475.64    121.51 o
   2   8  17     1255.20     1087.70     55.70 o
   4   8  17     1156.69     1152.85     53.43 o
   6   8  17      464.18      480.10     72.77 o
   8   8  17      892.97      646.77     96.04 o
  10   8  17     2103.17     1762.64    127.20 o
  12   8  17     2352.55     1786.68    337.03 o
 -11   9  17       52.48      175.43     70.41 o
  -9   9  17        8.96      184.84     61.12 o
  -7   9  17       86.21      124.45     45.43 o
  -5   9  17      393.15      283.25     62.81 o
  -3   9  17       94.21      142.24     46.55 o
  -1   9  17      353.75      363.05     52.28 o
   1   9  17     2408.43     2469.85    310.28 o
   3   9  17      409.63      430.08     68.23 o
   5   9  17       48.17      110.99     61.83 o
   7   9  17     1049.51     1050.31    125.50 o
   9   9  17      242.16      255.87     92.23 o
  11   9  17       27.65      153.72     93.37 o
 -10  10  17       12.82      158.67     70.67 o
  -8  10  17      560.32      642.51    124.04 o
  -6  10  17      391.56      287.56     74.69 o
  -4  10  17      390.59      501.04     76.46 o
  -2  10  17       14.64       85.05     40.53 o
   0  10  17      282.16      209.69     74.90 o
   2  10  17      736.02      595.28     78.77 o
   4  10  17      906.21      721.31    140.54 o
   6  10  17      211.96      359.38    130.07 o
   8  10  17      115.70      117.47     67.77 o
  10  10  17        5.01      182.79     81.50 o
  -9  11  17      197.70      217.63     80.60 o
  -7  11  17       78.58      141.44     64.22 o
  -5  11  17      227.46      249.05    102.11 o
  -3  11  17       92.56      126.71     63.02 o
  -1  11  17       12.78      135.36     55.02 o
   1  11  17       32.00      196.79     79.19 o
   3  11  17      195.76      159.03     68.06 o
   5  11  17      470.83      213.43     96.10 o
   7  11  17       39.15      167.02     98.51 o
  -6  12  17      237.30      166.10     82.30 o
  -4  12  17      400.37      172.60     90.98 o
  -2  12  17      584.74      301.92    162.99 o
   0  12  17       13.63      140.86     76.40 o
   2  12  17      393.74      264.53    137.42 o
   4  12  17       81.78      160.61     86.07 o
 -16   0  18      934.77      591.47    197.09 o
 -14   0  18     2785.26     2193.38    307.98 o
 -12   0  18     2998.12     2585.84    717.81 o
 -10   0  18      846.26      788.10     65.86 o
  -8   0  18       50.76       88.82     45.28 o
  -6   0  18       68.21      122.28     37.86 o
  -4   0  18    13803.37    14083.30    360.81 o
  -2   0  18       65.55       70.83     24.64 o
   0   0  18     5503.39     5843.38   1594.86 o
   2   0  18        7.88       45.55     42.00 o
   4   0  18       16.74       46.28     39.90 o
   6   0  18     3497.59     3478.25    187.29 o
   8   0  18      511.62      526.23     49.81 o
  10   0  18     7714.10     8254.28    521.46 o
  12   0  18      432.94      314.21     98.79 o
  14   0  18      184.10      198.72     93.86 o
  16   0  18     2228.05     1471.87    301.53 o
 -17   1  18      182.51      131.90     76.97 o
 -15   1  18      639.29      482.44    108.44 o
 -13   1  18     1151.62      864.18     91.04 o
 -11   1  18      108.26      129.59     35.67 o
  -9   1  18      140.99      127.06     31.46 o
  -7   1  18       76.03       78.71     28.36 o
  -5   1  18      192.17      178.27     28.64 o
  -3   1  18       87.83       57.38     17.10 o
  -1   1  18       11.15       35.43     12.32 o
   1   1  18    17801.85    19367.31    420.85 o
   3   1  18     4967.49     5448.84    234.80 o
   5   1  18        4.31       71.32     25.18 o
   7   1  18     1104.16     1178.10     98.69 o
   9   1  18     1800.77     1639.57     96.21 o
  11   1  18      952.33      725.46     59.54 o
  13   1  18      179.69      208.50     75.33 o
  15   1  18      849.95      864.96    143.45 o
 -16   2  18       35.86      125.76     71.73 o
 -14   2  18       52.11      123.55     70.41 o
 -12   2  18      132.02      106.37     34.05 o
 -10   2  18     1734.46     1568.32    123.76 o
  -8   2  18      210.50      170.95     36.72 o
  -6   2  18     5451.84     5067.88    118.88 o
  -4   2  18     3273.87     3636.67     98.99 o
  -2   2  18     2701.13     2895.53     70.48 o
   0   2  18     2731.10     2774.19     78.71 o
   2   2  18    27506.39    30079.31    834.14 o
   4   2  18    13106.31    14171.77    368.60 o
   6   2  18     1406.92     1196.15     62.58 o
   8   2  18     3963.04     4375.73    175.74 o
  10   2  18     3718.70     3459.96    132.10 o
  12   2  18     4196.81     3871.73    202.56 o
  14   2  18      389.46      315.51     78.05 o
  16   2  18     1732.82     1771.61    290.91 o
 -15   3  18       18.77      111.59     62.99 o
 -13   3  18      263.39      372.60     86.31 o
 -11   3  18      146.84      152.84     41.58 o
  -9   3  18       35.64       77.66     25.55 o
  -7   3  18     1307.55     1117.43     45.48 o
  -5   3  18     6499.46     6377.80    137.74 o
  -3   3  18     3038.55     3283.96    113.63 o
  -1   3  18     7023.45     7368.86    162.71 o
   1   3  18       96.49       60.58     21.99 o
   3   3  18      123.25       98.18     53.81 o
   5   3  18     1163.03     1154.42     91.85 o
   7   3  18     8162.01     8177.59    576.27 o
   9   3  18     6586.26     6841.06    191.92 o
  11   3  18     3741.92     3964.12    341.66 o
  13   3  18     1124.22     1071.47    128.04 o
  15   3  18      108.86      123.88     56.53 o
 -16   4  18       72.82      131.45     78.51 o
 -14   4  18      319.76      275.60     97.84 o
 -12   4  18      479.20      436.66    122.54 o
 -10   4  18      571.68      640.17     74.73 o
  -8   4  18     1630.63     1653.16     57.03 o
  -6   4  18     2163.15     2216.67     92.70 o
  -4   4  18     7731.56     8709.18    211.17 o
  -2   4  18        3.06       78.64     37.51 o
   0   4  18       71.35      108.61     39.40 o
   2   4  18       52.56       55.50     26.12 o
   4   4  18      263.94      259.78     42.75 o
   6   4  18     1450.21     1587.00     55.32 o
   8   4  18     3680.39     4077.39    271.93 o
  10   4  18     8866.90     8426.86    619.16 o
  12   4  18      616.39      527.91    102.86 o
  14   4  18       33.73      117.61     72.53 o
 -15   5  18       53.04      198.29     74.82 o
 -13   5  18      110.09      175.97     57.73 o
 -11   5  18        1.64       98.04     37.85 o
  -9   5  18     2499.30     2369.20    128.93 o
  -7   5  18     3992.78     3785.96    157.56 o
  -5   5  18      107.86      101.03     30.74 o
  -3   5  18     1143.78     1264.78     80.02 o
  -1   5  18     1687.11     1862.32    188.59 o
   1   5  18     8363.17     9051.00    231.89 o
   3   5  18     7608.20     8140.47    203.17 o
   5   5  18     5372.55     6125.37    238.89 o
   7   5  18        3.04       86.75     37.56 o
   9   5  18     1836.69     2053.60     73.34 o
  11   5  18     4038.62     4167.88    402.77 o
  13   5  18     2059.23     1869.22    536.85 o
 -14   6  18      178.16      182.86     70.53 o
 -12   6  18      820.32      565.93     85.13 o
 -10   6  18     2594.32     2110.32    291.48 o
  -8   6  18       22.48      105.81     35.38 o
  -6   6  18        3.71       88.88     33.88 o
  -4   6  18     1229.24      934.29     56.76 o
  -2   6  18      748.96      783.80     52.00 o
   0   6  18      206.56      105.78     42.59 o
   2   6  18      259.08      227.23     45.57 o
   4   6  18       15.37       78.19     36.67 o
   6   6  18     1274.03     1040.02     81.48 o
   8   6  18      409.91      382.80     75.20 o
  10   6  18      217.53      252.89     49.03 o
  12   6  18     1581.78     1419.56    342.16 o
  14   6  18      832.10      676.60    178.24 o
 -13   7  18      474.30      252.06     85.08 o
 -11   7  18       70.45      165.66     61.50 o
  -9   7  18      388.07      319.27     73.72 o
  -7   7  18      480.74      369.21     69.39 o
  -5   7  18     2294.87     2152.62    113.06 o
  -3   7  18      333.42      295.68     42.10 o
  -1   7  18      914.90      913.55     48.01 o
   1   7  18      171.91      299.72    250.83 o
   3   7  18      412.69      518.33     62.94 o
   5   7  18      255.80      306.70     65.86 o
   7   7  18     1302.07     1538.52    119.04 o
   9   7  18      742.50      897.07    115.29 o
  11   7  18      260.43      193.71     71.50 o
  13   7  18       61.50      130.51     69.75 o
 -12   8  18      506.10      310.18    104.03 o
 -10   8  18       57.76      163.21     70.29 o
  -8   8  18       44.41      134.87     54.15 o
  -6   8  18       13.71      117.06     41.72 o
  -4   8  18      694.70      692.96     67.48 o
  -2   8  18      180.01      112.96     38.44 o
   0   8  18     1604.98     1428.62     93.16 o
   2   8  18     4532.70     4392.60    289.33 o
   4   8  18     4162.69     4639.66    599.07 o
   6   8  18     2318.26     2408.36    236.28 o
   8   8  18      519.56      603.17    156.54 o
  10   8  18      698.16      761.71     99.94 o
  12   8  18      374.39      365.70    128.69 o
 -11   9  18      770.59      279.33    114.70 o
  -9   9  18       51.89      155.30     68.63 o
  -7   9  18      524.69      408.16     78.85 o
  -5   9  18      220.00      302.07     62.64 o
  -3   9  18       50.68      101.42     40.19 o
  -1   9  18        3.98       94.88     49.16 o
   1   9  18     2259.93     2119.17    139.74 o
   3   9  18     1110.11     1067.22    235.89 o
   5   9  18     1500.22     1523.84    131.12 o
   7   9  18      202.02      152.55     73.60 o
   9   9  18       40.64      206.96     84.76 o
  11   9  18      117.24      232.72    119.18 o
 -10  10  18        0.26      147.41     65.12 o
  -8  10  18       20.45      183.61     80.71 o
  -6  10  18      415.49      279.20     85.73 o
  -4  10  18      185.40      192.29     75.42 o
  -2  10  18     1041.22     1022.73    130.78 o
   0  10  18       50.27      127.92     60.24 o
   2  10  18        1.25       96.82     53.97 o
   4  10  18      190.91      296.60     97.28 o
   6  10  18      540.02      590.02    140.55 o
   8  10  18     1124.26      853.04    344.98 o
  -7  11  18      258.15      271.55    119.44 o
  -5  11  18     1668.67     1553.00    483.02 o
  -3  11  18      988.24      783.30    165.90 o
  -1  11  18      377.19      234.75     86.93 o
   1  11  18      149.17      128.92     69.62 o
   3  11  18      346.73      322.06    120.19 o
   5  11  18      355.80      299.08    106.72 o
   7  11  18     1323.51     1609.21    342.58 o
  -4  12  18      658.37      373.35    163.50 o
  -2  12  18      558.52      297.55    122.61 o
   0  12  18      314.69      227.50    103.15 o
   2  12  18       53.34      139.58     82.69 o
 -15   1  19      468.49      396.71    107.66 o
 -13   1  19        0.50      105.06     45.39 o
 -11   1  19     1191.33     1183.75    137.49 o
  -9   1  19       10.80       90.36     32.09 o
  -7   1  19     1207.30     1022.09     58.18 o
  -5   1  19      136.91      104.43     27.83 o
  -3   1  19      557.57      534.02     33.13 o
  -1   1  19     4675.89     4903.63     96.64 o
   1   1  19     4857.15     4696.74    167.82 o
   3   1  19     1214.33     1184.06    316.36 o
   5   1  19     1356.99     1361.23    169.37 o
   7   1  19       42.83      117.37     34.92 o
   9   1  19      189.80      144.18     29.99 o
  11   1  19     2984.04     2900.52    116.42 o
  13   1  19     1169.04      977.69    100.93 o
  15   1  19     1171.22      989.79    231.29 o
 -16   2  19        2.00      106.10     64.55 o
 -14   2  19       23.39      140.50     66.04 o
 -12   2  19        4.35      108.14     41.55 o
 -10   2  19      263.60      295.15     45.90 o
  -8   2  19        0.52       70.01     24.63 o
  -6   2  19       88.60      113.87     28.36 o
  -4   2  19       32.45      104.55     25.84 o
  -2   2  19      446.90      536.45     26.85 o
   0   2  19     5546.62     6031.91    221.51 o
   2   2  19     3827.64     4133.11    152.04 o
   4   2  19      380.63      331.51     48.18 o
   6   2  19     1145.34      974.53     68.62 o
   8   2  19      581.19      439.35     84.57 o
  10   2  19      293.07      267.82     49.79 o
  12   2  19        4.08      113.60     41.42 o
  14   2  19       27.57      115.92     42.64 o
 -15   3  19      142.56      179.63     92.68 o
 -13   3  19        0.01      129.93     48.13 o
 -11   3  19       69.03      144.57     64.95 o
  -9   3  19       62.43      142.91     32.05 o
  -7   3  19      393.77      397.32     40.84 o
  -5   3  19      714.40      641.85     42.04 o
  -3   3  19     1144.60     1133.43     51.19 o
  -1   3  19     2285.40     2278.00     86.72 o
   1   3  19      162.25      212.73     33.37 o
   3   3  19      577.15      576.44     37.12 o
   5   3  19     4328.55     4606.64    137.31 o
   7   3  19       54.40      136.27     71.08 o
   9   3  19      125.99      164.26     79.30 o
  11   3  19       21.69       87.12     29.47 o
  13   3  19       29.88      129.49     45.27 o
  15   3  19      238.41      275.86     88.77 o
 -14   4  19        0.20      140.58     66.98 o
 -12   4  19       37.41      126.47     46.33 o
 -10   4  19      278.52      251.86     58.40 o
  -8   4  19       68.82       85.75     28.59 o
  -6   4  19     5073.40     5284.80    145.71 o
  -4   4  19      121.83      117.94     32.23 o
  -2   4  19       99.74       93.10     37.63 o
   0   4  19      200.75      277.43     52.33 o
   2   4  19      342.05      428.75     48.35 o
   4   4  19      156.72      176.96     23.15 o
   6   4  19      544.22      531.42     83.70 o
   8   4  19     1202.65     1188.59    134.04 o
  10   4  19      171.71      149.05     53.42 o
  12   4  19      630.59      399.45     70.17 o
  14   4  19      140.97      206.56     71.73 o
 -13   5  19        3.16      132.81     57.20 o
 -11   5  19      136.93      228.91     56.14 o
  -9   5  19     1735.46     1708.60    149.89 o
  -7   5  19     3735.50     3970.04    127.12 o
  -5   5  19      107.55      123.84     33.74 o
  -3   5  19       40.67       91.91     25.85 o
  -1   5  19       27.08       90.03     36.07 o
   1   5  19        1.91      148.20     43.35 o
   3   5  19      474.94      553.12     62.21 o
   5   5  19       28.99       55.02     24.58 o
   7   5  19      113.13       84.63     28.30 o
   9   5  19     2801.61     3105.21    150.58 o
  11   5  19      155.53      191.48     62.32 o
  13   5  19      324.72      282.96    108.32 o
 -14   6  19       21.27      162.24     67.76 o
 -12   6  19      165.15      170.09     59.97 o
 -10   6  19       47.05      157.09     64.41 o
  -8   6  19      182.20      162.15     42.56 o
  -6   6  19      562.36      404.29     52.15 o
  -4   6  19        1.86       94.80     35.73 o
  -2   6  19       34.18       66.77     23.20 o
   0   6  19       29.88      120.04     49.31 o
   2   6  19     1028.80     1193.87    209.04 o
   4   6  19     2189.17     2570.38    185.09 o
   6   6  19       30.14      126.58     39.33 o
   8   6  19       52.18       86.53     55.60 o
  10   6  19     6134.94     6741.77    299.81 o
  12   6  19     1000.84     1016.54    191.84 o
 -13   7  19        0.04      132.65     58.15 o
 -11   7  19      186.05      209.90     75.68 o
  -9   7  19       67.53      161.34     56.36 o
  -7   7  19       28.27      112.49     35.50 o
  -5   7  19      884.35      789.77     72.90 o
  -3   7  19        5.26      135.97     47.39 o
  -1   7  19      737.57     1013.10     84.81 o
   1   7  19     1383.95     1496.10    106.42 o
   3   7  19      165.59      127.70     48.35 o
   5   7  19      774.44      689.66     69.38 o
   7   7  19      826.57      954.23     81.90 o
   9   7  19     1247.30     1205.94    149.67 o
  11   7  19      523.40      469.47    146.50 o
 -12   8  19     1243.70     1074.70    437.60 o
 -10   8  19        6.39      133.28     62.46 o
  -8   8  19      807.90      548.88    117.03 o
  -6   8  19        0.72      100.48     36.37 o
  -4   8  19      394.88      400.36     62.16 o
  -2   8  19       97.68       59.99     28.59 o
   0   8  19      195.34      205.12     65.88 o
   2   8  19      646.33      580.55     73.96 o
   4   8  19     1924.39     1704.47    178.67 o
   6   8  19        0.45      158.49     91.57 o
   8   8  19       81.14      143.35     66.97 o
  10   8  19       16.49      142.72     81.20 o
  -9   9  19        9.05      173.70     72.41 o
  -7   9  19        2.81      115.07     50.93 o
  -5   9  19       31.10      120.20     51.40 o
  -3   9  19      360.35      144.15     56.87 o
  -1   9  19       16.49      100.46     58.65 o
   1   9  19     1683.63     1738.28    149.19 o
   3   9  19      183.91      376.01     82.94 o
   5   9  19      613.28      635.87     97.95 o
   7   9  19        1.12      107.73     55.60 o
   9   9  19        4.39      109.12     64.21 o
  -8  10  19       26.17      178.80     83.21 o
  -6  10  19        0.88      186.94     80.79 o
  -4  10  19      203.89      302.47    143.37 o
  -2  10  19      364.38      255.82     81.27 o
   0  10  19     1470.27     1630.42    192.74 o
   2  10  19     2122.90     2156.73    414.13 o
   4  10  19       44.90      179.06     84.39 o
   6  10  19      192.74      174.67     83.09 o
   8  10  19       35.70      125.25     67.41 o
  -5  11  19      289.32      157.61     69.65 o
  -3  11  19       38.07      162.40     92.49 o
  -1  11  19      184.52      235.46    111.58 o
   1  11  19      121.62      157.12     76.71 o
   3  11  19      636.48      519.10    142.96 o
   5  11  19        2.23      110.46     68.95 o
 -14   0  20      747.10      360.68    226.29 o
 -12   0  20     1984.84     1834.10    394.73 o
 -10   0  20     2604.49     2206.48    313.78 o
  -8   0  20     9298.94     9162.32    275.96 o
  -6   0  20     1377.33     1655.32     72.17 o
  -4   0  20      163.45       73.14     34.88 o
  -2   0  20      599.19      728.43     62.55 o
   0   0  20     1000.46     1367.89     95.72 o
   2   0  20    31754.49    33194.93   1895.04 o
   4   0  20     1842.35     2033.54    183.41 o
   6   0  20     6324.27     7399.23    388.93 o
   8   0  20      219.61      206.79     41.10 o
  10   0  20      991.79     1094.31    155.99 o
  12   0  20        9.32       96.89     53.43 o
  14   0  20      658.52      493.04    123.75 o
 -15   1  20       29.25      119.54     64.50 o
 -13   1  20      538.47      478.18    116.06 o
 -11   1  20      457.83      340.29     77.15 o
  -9   1  20      592.51      555.84     47.18 o
  -7   1  20     3624.68     3474.58    136.79 o
  -5   1  20      104.34      127.67     29.14 o
  -3   1  20     1821.89     2002.50     62.86 o
  -1   1  20      583.91      611.63    255.92 o
   1   1  20     4802.26     5074.25    149.87 o
   3   1  20      199.50      217.17     76.65 o
   5   1  20       21.42      115.70    192.88 o
   7   1  20     1861.09     2091.72    119.26 o
   9   1  20     2651.95     2677.36     74.32 o
  11   1  20      332.86      287.44     59.95 o
  13   1  20       62.89      138.42     48.13 o
 -14   2  20      246.83      169.73    106.29 o
 -12   2  20      453.87      671.03     75.92 o
 -10   2  20      208.98      127.35     38.74 o
  -8   2  20       40.87       76.22     27.56 o
  -6   2  20     2923.17     2857.02     96.34 o
  -4   2  20        1.99       68.27     24.80 o
  -2   2  20     2909.21     2930.37     96.15 o
   0   2  20     2369.81     2430.10     69.45 o
   2   2  20     1853.46     1618.50     74.44 o
   4   2  20     1133.08     1231.67    189.79 o
   6   2  20        5.04       83.62     30.79 o
   8   2  20     9546.25    10328.04    344.21 o
  10   2  20     2521.43     2484.18    155.92 o
  12   2  20      467.95      399.06     79.55 o
  14   2  20       13.22      152.18     74.08 o
 -15   3  20       93.73      128.55     70.75 o
 -13   3  20       41.35      142.01     51.50 o
 -11   3  20      193.37      232.50     49.39 o
  -9   3  20       50.84       91.13     26.94 o
  -7   3  20       65.18       87.04     32.57 o
  -5   3  20     2602.50     2257.24     78.72 o
  -3   3  20      438.02      425.63     34.50 o
  -1   3  20     2339.73     2327.80     83.30 o
   1   3  20     2881.64     2939.30    115.60 o
   3   3  20     6338.50     6654.90    234.48 o
   5   3  20      989.08     1070.72     95.72 o
   7   3  20     1594.41     1480.15    155.38 o
   9   3  20     4226.66     4235.68    315.98 o
  11   3  20     1512.44     1142.59    181.84 o
  13   3  20     1832.78     1912.45    144.83 o
 -14   4  20      326.40      358.53    116.80 o
 -12   4  20        0.54      154.52     56.13 o
 -10   4  20      313.91      390.85     85.96 o
  -8   4  20      508.02      468.54     49.73 o
  -6   4  20        5.61      117.65     38.65 o
  -4   4  20      159.63      140.67     30.44 o
  -2   4  20      938.29      776.48     57.89 o
   0   4  20     1832.20     1699.38     83.20 o
   2   4  20     1696.65     1558.92     85.60 o
   4   4  20       57.13       46.33     42.20 o
   6   4  20      778.46      733.16     82.75 o
   8   4  20      115.63      198.85     60.31 o
  10   4  20     2671.00     2475.50    435.18 o
  12   4  20     1696.37     1651.15    200.82 o
 -13   5  20      118.44      137.86     52.34 o
 -11   5  20       53.99      175.15     64.09 o
  -9   5  20        2.59      119.17     47.16 o
  -7   5  20      706.99      671.22     54.26 o
  -5   5  20      792.22      692.07     50.66 o
  -3   5  20     5470.15     5739.04    116.41 o
  -1   5  20     1454.54     1504.93     73.64 o
   1   5  20      410.06      392.93     54.10 o
   3   5  20      525.17      443.11     50.89 o
   5   5  20      111.39      151.59     30.39 o
   7   5  20      835.85      868.23    106.19 o
   9   5  20     2687.26     2397.93    158.90 o
  11   5  20     2363.99     2290.70    207.19 o
  13   5  20       93.72      155.01     80.99 o
 -12   6  20        9.27      138.34     62.07 o
 -10   6  20       10.24      118.31     55.88 o
  -8   6  20      114.52       94.71     37.69 o
  -6   6  20     1644.86     1506.04    129.26 o
  -4   6  20      669.43      626.15     57.52 o
  -2   6  20      468.56      562.26    221.03 o
   0   6  20      261.22      228.29     94.70 o
   2   6  20     1063.61      758.46     69.43 o
   4   6  20     1508.63     1472.21    156.54 o
   6   6  20      331.87      381.72     58.39 o
   8   6  20      554.16      473.94     91.97 o
  10   6  20      221.97      306.01    113.79 o
  12   6  20      936.02      993.29    159.94 o
 -11   7  20     1339.98     1158.33    307.86 o
  -9   7  20     1967.63     1591.11    143.32 o
  -7   7  20        0.46      113.03     49.21 o
  -5   7  20       45.51      120.04     41.89 o
  -3   7  20       72.14      138.99     51.10 o
  -1   7  20      315.23      362.76    107.39 o
   1   7  20     2456.02     3048.01    180.69 o
   3   7  20     6497.50     7678.53    317.10 o
   5   7  20     1096.71     1267.84     91.91 o
   7   7  20       26.10      169.57     54.90 o
   9   7  20       14.77      118.12     69.40 o
  11   7  20       68.54      150.59     67.88 o
 -10   8  20      352.05      180.88     82.30 o
  -8   8  20      682.86      649.33    168.89 o
  -6   8  20       62.39      173.77     71.06 o
  -4   8  20       59.14      134.35     46.49 o
  -2   8  20       13.39       80.86     41.42 o
   0   8  20      629.24      435.24     90.81 o
   2   8  20      523.22      634.94     88.68 o
   4   8  20      644.03      507.66    187.29 o
   6   8  20      515.23      571.23    132.24 o
   8   8  20       18.49      142.37     75.07 o
  10   8  20      519.77      574.37    143.39 o
  -9   9  20      343.58      367.34    119.78 o
  -7   9  20       93.25      195.60     85.72 o
  -5   9  20      166.42      173.36     70.11 o
  -3   9  20      502.27      506.74    101.46 o
  -1   9  20      504.61      723.75    103.58 o
   1   9  20      118.17      183.97     84.26 o
   3   9  20       99.55      116.17     63.47 o
   5   9  20     1386.57     1289.64    136.50 o
   7   9  20     1090.75     1081.43    207.89 o
  -6  10  20      110.48      139.02     64.07 o
  -4  10  20       97.45      130.36     58.07 o
  -2  10  20      268.10      193.02     85.42 o
   0  10  20       32.02      108.20     65.50 o
   2  10  20      446.45      322.35    153.55 o
   4  10  20     2064.65     2133.45    350.12 o
   6  10  20      310.07      295.10     96.38 o
  -3  11  20        8.31      146.26     85.26 o
  -1  11  20      774.74      680.46    316.68 o
   1  11  20       35.89      139.37     75.99 o
 -13   1  21       17.76      126.95     61.64 o
 -11   1  21      108.15      154.05     44.73 o
  -9   1  21     1216.20     1199.23     78.93 o
  -7   1  21      968.06      854.86     51.03 o
  -5   1  21     4124.21     4103.28    105.88 o
  -3   1  21      260.00      297.79     29.61 o
  -1   1  21     1384.40     1424.89    100.34 o
   1   1  21      239.57      217.27     36.46 o
   3   1  21      140.63      149.21     29.40 o
   5   1  21      114.31      151.07     70.39 o
   7   1  21      155.63      216.90     50.16 o
   9   1  21        2.63       39.39     27.68 o
  11   1  21      900.35      789.39     99.10 o
  13   1  21      172.68      154.36     67.00 o
 -14   2  21       30.18      219.80    148.04 o
 -12   2  21        4.04      143.87     50.86 o
 -10   2  21       45.49      145.13     38.92 o
  -8   2  21      142.29      141.38     36.28 o
  -6   2  21      105.49      203.03     38.72 o
  -4   2  21     1702.05     1853.21     71.69 o
  -2   2  21       28.82       80.19     35.04 o
   0   2  21     1941.70     2217.77    111.29 o
   2   2  21     2892.70     2998.83    172.74 o
   4   2  21       28.31       85.47     35.35 o
   6   2  21     2281.53     2555.23    164.61 o
   8   2  21      516.49      526.09     65.87 o
  10   2  21       10.95      109.91     47.00 o
  12   2  21     1480.42     1168.12    122.75 o
 -13   3  21      151.83      153.21     63.38 o
 -11   3  21      191.43      162.29     53.46 o
  -9   3  21      388.26      353.38     63.25 o
  -7   3  21      247.19      206.08     42.06 o
  -5   3  21      205.05      204.54     35.62 o
  -3   3  21     1525.27     1580.65     66.83 o
  -1   3  21      207.31      211.88     45.13 o
   1   3  21       98.86       77.79     27.12 o
   3   3  21     2326.73     2386.55     99.73 o
   5   3  21        1.04       91.09     41.25 o
   7   3  21      211.80      220.91     91.14 o
   9   3  21      355.67      401.21     86.38 o
  11   3  21     2737.44     2767.88    216.06 o
  13   3  21      279.25      281.49     88.81 o
 -12   4  21        5.10      154.45     64.75 o
 -10   4  21       53.44      177.34     93.48 o
  -8   4  21        7.55       98.06     37.07 o
  -6   4  21       26.38       98.61     29.38 o
  -4   4  21       44.35       84.68     36.66 o
  -2   4  21       47.09       87.12     31.73 o
   0   4  21     1145.45     1212.84     63.12 o
   2   4  21     1851.53     1733.67     87.86 o
   4   4  21      273.06      208.59     76.36 o
   6   4  21       31.30       83.39     47.60 o
   8   4  21      148.95      135.05     68.35 o
  10   4  21      461.26      200.35     88.79 o
  12   4  21       57.19      175.20     69.49 o
 -13   5  21      104.44      137.85     64.18 o
 -11   5  21       54.49      163.16     69.10 o
  -9   5  21        2.43      149.96     71.91 o
  -7   5  21     1322.36     1021.67    110.82 o
  -5   5  21        4.65       70.44     26.42 o
  -3   5  21      903.87      999.99     93.96 o
  -1   5  21      822.81      958.26     72.69 o
   1   5  21     1696.47     1669.98     96.64 o
   3   5  21      784.77      754.15     66.78 o
   5   5  21     2371.41     2284.52    156.32 o
   7   5  21       17.30       93.16     54.17 o
   9   5  21     1070.34      664.60    107.87 o
  11   5  21      483.52      301.15    112.54 o
 -12   6  21       11.40      135.75     63.85 o
 -10   6  21        2.57      145.55     64.95 o
  -8   6  21     1281.32     1404.92    244.34 o
  -6   6  21     1326.22     1309.19    228.59 o
  -4   6  21       39.19      137.09     51.94 o
  -2   6  21      397.04      372.23    146.69 o
   0   6  21        0.62       83.72     39.56 o
   2   6  21       29.80       77.66     38.29 o
   4   6  21     1232.70     1606.25    117.38 o
   6   6  21       12.44       98.66     41.35 o
   8   6  21      149.35      154.79     65.03 o
  10   6  21       11.05      130.64     75.63 o
 -11   7  21       56.73      164.57     78.38 o
  -9   7  21      310.51      284.94    103.54 o
  -7   7  21       15.52      152.85     69.33 o
  -5   7  21      312.47      345.88    105.10 o
  -3   7  21       81.34      143.79     52.92 o
  -1   7  21        9.85       76.49     40.96 o
   1   7  21      148.92      112.86     52.82 o
   3   7  21        0.22      116.82     55.62 o
   5   7  21       69.07      124.88     52.30 o
   7   7  21      183.76      115.69     54.64 o
   9   7  21      525.28      436.53    137.60 o
  -8   8  21      138.31      172.12     78.72 o
  -6   8  21      310.16      464.68    141.17 o
  -4   8  21      290.45      322.98     97.99 o
  -2   8  21       14.24       85.34     48.17 o
   0   8  21      934.79      645.07    105.99 o
   2   8  21        0.08      102.65     57.59 o
   4   8  21      524.80      559.91    166.79 o
   6   8  21      153.01      201.14    102.80 o
   8   8  21     1008.19      617.45    148.31 o
  -7   9  21       68.59      208.40     95.38 o
  -5   9  21       75.89      171.87     78.98 o
  -3   9  21        8.38      231.91    126.72 o
  -1   9  21       47.27      178.90     97.05 o
   1   9  21     1603.15     1425.28    309.74 o
   3   9  21       23.64      181.07     81.78 o
   5   9  21        1.94      150.23     76.72 o
   7   9  21      217.33      146.07     75.92 o
  -4  10  21       10.72      136.61    137.59 o
  -2  10  21       65.61      140.33     83.62 o
   0  10  21      247.90      184.29    106.81 o
   2  10  21     1008.96      418.15    224.59 o
   4  10  21     1027.80      598.02    343.78 o
 -12   0  22      115.65       96.99     80.60 o
 -10   0  22      301.56      261.35     92.43 o
  -8   0  22     3514.68     3382.91    535.22 o
  -6   0  22     3964.34     3628.71    142.56 o
  -4   0  22     1605.15     1492.05     78.34 o
  -2   0  22      630.66      517.62    102.59 o
   0   0  22      662.72      719.55    169.88 o
   2   0  22     2694.36     2936.55    220.23 o
   4   0  22     2698.20     2749.00    180.86 o
   6   0  22     3885.10     4473.59    436.08 o
   8   0  22     4511.61     4928.57    282.65 o
  10   0  22      657.26      793.02    145.40 o
  12   0  22      170.72      230.09    170.39 o
 -13   1  22       77.02       98.89     54.69 o
 -11   1  22      514.55      385.95     80.20 o
  -9   1  22      446.14      282.89     51.44 o
  -7   1  22      519.84      320.04     46.93 o
  -5   1  22       86.46       74.21     24.17 o
  -3   1  22      318.99      378.38     66.25 o
  -1   1  22      401.85      396.98     44.88 o
   1   1  22      135.66      149.11     67.63 o
   3   1  22     1092.88      970.06     47.26 o
   5   1  22     1167.24     1187.93     50.55 o
   7   1  22     1844.60     1930.54     83.53 o
   9   1  22     1710.27     1647.82    150.96 o
  11   1  22       36.28      126.35     59.44 o
 -12   2  22        1.19      130.19     52.92 o
 -10   2  22     1086.69     1042.83    173.47 o
  -8   2  22        6.03       85.77     32.93 o
  -6   2  22       54.04      147.87     33.80 o
  -4   2  22       33.25       62.92     21.12 o
  -2   2  22      113.63       86.88     48.41 o
   0   2  22     9068.97     9724.48    248.71 o
   2   2  22      662.77      649.79     95.48 o
   4   2  22     1432.17     1311.49     74.57 o
   6   2  22      262.09      253.75     55.89 o
   8   2  22     2118.32     2125.33    149.47 o
  10   2  22      576.67      507.11    108.21 o
  12   2  22      418.73      338.87    137.64 o
 -13   3  22       56.49      155.00     62.34 o
 -11   3  22      434.57      775.28    115.57 o
  -9   3  22        0.37      108.42     41.84 o
  -7   3  22      226.79       99.05     31.98 o
  -5   3  22      236.42      128.16     30.73 o
  -3   3  22      344.42      284.10     44.39 o
  -1   3  22     1186.98     1029.88     74.84 o
   1   3  22      375.12      298.90     85.67 o
   3   3  22      121.37      206.05     52.47 o
   5   3  22       26.35      101.63     45.51 o
   7   3  22       93.51      193.49     71.33 o
   9   3  22     3522.97     3750.80    349.78 o
  11   3  22      731.97      769.09    167.68 o
 -12   4  22      137.62      109.08     50.47 o
 -10   4  22     1004.01     1185.28    132.37 o
  -8   4  22        3.40      126.10     44.80 o
  -6   4  22        0.36       86.38     32.41 o
  -4   4  22        0.92       73.62     24.86 o
  -2   4  22     2836.27     2685.08    128.38 o
   0   4  22      146.13      141.37     42.06 o
   2   4  22        4.77       79.59     41.98 o
   4   4  22      219.39      290.62     86.30 o
   6   4  22      776.16      679.20     74.96 o
   8   4  22      709.05      611.61    124.46 o
  10   4  22     1234.81     1195.88    316.33 o
 -11   5  22      321.29      156.20     64.04 o
  -9   5  22        3.46      168.34     71.47 o
  -7   5  22      129.85      230.99     75.40 o
  -5   5  22        2.82      124.61     51.14 o
  -3   5  22      300.43      244.08     68.12 o
  -1   5  22     1191.13     1215.33    102.94 o
   1   5  22     5186.61     5672.24    212.86 o
   3   5  22     1261.47     1350.70    265.93 o
   5   5  22      345.27      179.10    130.94 o
   7   5  22      989.81      962.48    128.65 o
   9   5  22       25.04      119.57     61.80 o
  11   5  22     1750.36     1610.02    178.86 o
 -10   6  22      303.93      154.74     71.34 o
  -8   6  22      543.14      317.21    107.48 o
  -6   6  22      691.06      462.12    102.52 o
  -4   6  22       12.73      104.57     42.42 o
  -2   6  22       41.17       81.42     42.80 o
   0   6  22      621.73      481.98     81.28 o
   2   6  22      734.35      719.51    125.96 o
   4   6  22     1445.79     1535.93    152.76 o
   6   6  22        0.91      108.41     53.10 o
   8   6  22      168.99      126.53     63.65 o
  10   6  22       11.97       89.30     72.95 o
  -9   7  22      618.56      452.13    159.85 o
  -7   7  22      325.50      242.60     89.05 o
  -5   7  22     1915.66     1638.86    224.98 o
  -3   7  22      603.10      531.97     79.77 o
  -1   7  22        5.22       92.77     49.56 o
   1   7  22        4.86       98.28     56.82 o
   3   7  22       34.36      127.07     68.13 o
   5   7  22      781.52      953.84    128.96 o
   7   7  22     1203.98      924.33    130.75 o
   9   7  22     1146.84     1357.71    283.18 o
  -8   8  22       75.40      186.53     81.69 o
  -6   8  22      335.02      270.72    111.87 o
  -4   8  22      543.83      228.21     85.35 o
  -2   8  22       58.64      152.97     71.73 o
   0   8  22       25.48      221.85     81.00 o
   2   8  22      526.03      330.70    141.23 o
   4   8  22      919.54     1223.55    152.95 o
   6   8  22     1161.24      893.82    283.78 o
  -5   9  22       18.70      224.62     99.59 o
  -3   9  22      133.83      182.82     94.22 o
  -1   9  22      200.05      253.89    101.47 o
   1   9  22      658.16      312.52    114.65 o
   3   9  22     1084.19      871.79    222.09 o
   5   9  22        1.02      175.44     93.66 o
 -11   1  23       63.52      107.55     56.66 o
  -9   1  23        0.14      123.04     40.68 o
  -7   1  23      974.88      918.83     82.02 o
  -5   1  23      150.39      221.85     45.82 o
  -3   1  23     1170.66     1215.59     69.64 o
  -1   1  23     2825.08     3022.96    309.34 o
   1   1  23        0.21       86.91     41.99 o
   3   1  23     1134.08     1181.45    109.71 o
   5   1  23       39.95      177.53     68.35 o
   7   1  23     3129.05     3496.10    215.35 o
   9   1  23      133.37      139.35     62.65 o
  11   1  23      197.87      226.77     84.15 o
 -12   2  23      100.94      136.50     69.88 o
 -10   2  23        7.47      137.06     74.52 o
  -8   2  23       73.19      151.88     42.61 o
  -6   2  23      115.15      181.37     36.50 o
  -4   2  23      496.30      496.01     43.34 o
  -2   2  23      170.64      174.64     47.68 o
   0   2  23     1314.77     1190.57    133.74 o
   2   2  23       38.22       76.93     32.61 o
   4   2  23      118.20      117.32     40.04 o
   6   2  23      848.78      837.31     79.53 o
   8   2  23     1067.59     1110.42    138.88 o
  10   2  23       20.52      279.81    113.12 o
 -11   3  23       37.55      114.39     56.60 o
  -9   3  23        0.06      171.14     56.61 o
  -7   3  23     1194.81     1283.42    111.56 o
  -5   3  23        3.38       88.64     38.59 o
  -3   3  23      714.09      678.32     55.75 o
  -1   3  23      135.67      137.54     36.95 o
   1   3  23        0.10       74.07     33.71 o
   3   3  23      859.96      935.03    129.35 o
   5   3  23      327.37      273.10     52.78 o
   7   3  23        1.84       94.32     51.34 o
   9   3  23     1359.55     1597.10    272.56 o
  11   3  23      129.43      147.46     70.28 o
 -10   4  23        1.21       97.42     46.19 o
  -8   4  23     1535.17     1698.09    198.02 o
  -6   4  23       50.82      181.85     95.30 o
  -4   4  23       85.77      128.88     48.46 o
  -2   4  23      117.34      167.84    112.39 o
   0   4  23      854.02      761.53     76.21 o
   2   4  23      342.05      157.99     64.93 o
   4   4  23       33.97       84.16     42.48 o
   6   4  23       14.36      132.81     62.96 o
   8   4  23      502.47      458.49     99.06 o
  10   4  23        8.05      107.15     56.73 o
  -9   5  23       24.12      143.01     62.62 o
  -7   5  23      436.77      675.53    139.95 o
  -5   5  23        6.96      106.12     47.12 o
  -3   5  23     1218.22     1031.71     96.44 o
  -1   5  23      929.17      674.90     88.85 o
   1   5  23       13.04       99.90     55.67 o
   3   5  23       46.49      128.96     72.10 o
   5   5  23        4.76       84.29     50.86 o
   7   5  23      302.00      409.51     95.13 o
   9   5  23      149.98      200.64     88.72 o
  -8   6  23       46.73      173.96     76.21 o
  -6   6  23        5.35      157.92     64.68 o
  -4   6  23       53.32      158.74     48.15 o
  -2   6  23     3321.63     3739.61    208.69 o
   0   6  23     1044.49     1014.34     96.58 o
   2   6  23       18.42      134.55     63.35 o
   4   6  23     1306.00     1394.92    159.18 o
   6   6  23      399.54      287.73     93.10 o
   8   6  23       79.85      277.84    103.39 o
  -7   7  23       58.62      228.63     81.01 o
  -5   7  23        0.07      158.42     73.45 o
  -3   7  23       18.53      119.01     64.74 o
  -1   7  23     1334.29     1453.96    207.09 o
   1   7  23      578.78      499.14    127.83 o
   3   7  23      185.30      246.03     94.23 o
   5   7  23      110.95      284.11    115.31 o
   7   7  23       11.23       93.61     57.18 o
  -6   8  23        0.34      148.01     65.71 o
  -4   8  23        2.88      146.00     88.28 o
  -2   8  23      603.65      616.13    149.40 o
   0   8  23        1.91      177.19     89.73 o
   2   8  23      113.11      150.03     81.18 o
   4   8  23      104.19      151.02     79.64 o
  -1   9  23      185.12      141.99    118.49 o
 -10   0  24     1932.87     1540.41    292.98 o
  -8   0  24      976.93      710.71    176.74 o
  -6   0  24     1221.84      947.57    144.34 o
  -4   0  24      287.46      362.22    112.19 o
  -2   0  24     1336.48     1179.50     54.19 o
   0   0  24      911.69      827.23    183.83 o
   2   0  24     3406.00     4039.53    222.72 o
   4   0  24      881.77      764.23    136.54 o
   6   0  24      828.41     1218.13    161.70 o
   8   0  24     1513.78     1432.78    232.64 o
  10   0  24       44.98      204.25    110.78 o
 -11   1  24        3.07      200.70     87.08 o
  -9   1  24      614.95      396.75     92.50 o
  -7   1  24      668.94      479.49     72.43 o
  -5   1  24      233.94      141.47     41.81 o
  -3   1  24      100.49      107.47     33.09 o
  -1   1  24      465.48      416.41     41.24 o
   1   1  24      257.79      146.21     73.97 o
   3   1  24       10.86      120.93     44.64 o
   5   1  24      267.58      193.38     70.32 o
   7   1  24     2504.66     2446.78    206.30 o
   9   1  24      922.84      720.61    195.54 o
 -10   2  24      176.11      236.20     84.48 o
  -8   2  24       97.39      148.24     53.45 o
  -6   2  24       77.06      132.97     47.48 o
  -4   2  24     1653.27     1772.92     95.72 o
  -2   2  24        3.48      116.23     44.33 o
   0   2  24      367.12      249.30     54.73 o
   2   2  24      292.14      170.46     63.64 o
   4   2  24       35.38      148.37     68.77 o
   6   2  24      925.18      902.52    160.04 o
   8   2  24     2207.44     2791.10    218.92 o
  10   2  24      703.09      507.60    150.69 o
  -9   3  24       34.64      163.69     68.41 o
  -7   3  24      149.90      475.78     87.90 o
  -5   3  24     1083.32     1442.08    168.67 o
  -3   3  24      124.05      118.12     44.59 o
  -1   3  24     2043.52     2007.47    124.89 o
   1   3  24      606.62      534.61     81.51 o
   3   3  24      226.47      178.50     57.22 o
   5   3  24      848.73      652.82    154.34 o
   7   3  24       32.92      153.48     92.36 o
   9   3  24      449.64      322.93    134.95 o
 -10   4  24       94.47      186.24     79.83 o
  -8   4  24      160.39      195.93     75.84 o
  -6   4  24       47.13      183.42     63.52 o
  -4   4  24     1389.98     1468.94    126.89 o
  -2   4  24      434.25      262.34     70.82 o
   0   4  24     1012.59      665.02     84.65 o
   2   4  24     1198.58     1067.49     97.80 o
   4   4  24       46.73       99.27     51.35 o
   6   4  24       33.93       92.09     46.44 o
   8   4  24       13.35      123.94     75.44 o
  -9   5  24       11.86      123.76     55.29 o
  -7   5  24       22.13      188.35     84.41 o
  -5   5  24      212.57      187.22     80.03 o
  -3   5  24      381.38      348.21     88.33 o
  -1   5  24      141.82       81.61     38.75 o
   1   5  24        0.81      134.82     68.50 o
   3   5  24       19.70      130.54     74.26 o
   5   5  24       20.94      118.35     57.12 o
   7   5  24     1459.87     1285.26    131.06 o
  -6   6  24        1.56      147.24     68.30 o
  -4   6  24      889.91      551.27    124.51 o
  -2   6  24      332.68      145.32     76.80 o
   0   6  24      616.59      545.42    136.03 o
   2   6  24        3.14      132.65     74.27 o
   4   6  24      559.85      528.19    123.35 o
   6   6  24      236.08      211.24     83.91 o
  -5   7  24      130.36      161.38     63.50 o
  -3   7  24        4.11      178.89    138.79 o
  -1   7  24      178.84      134.01     71.70 o
   1   7  24     2326.38     2638.99    456.82 o
   3   7  24     1079.25     1047.60    172.95 o
   5   7  24      674.60      318.62    124.03 o
  -2   8  24        2.85      155.09    107.69 o
   0   8  24       45.86      117.98     65.32 o
  -9   1  25      170.32      278.92    100.60 o
  -7   1  25      373.39      275.72     88.27 o
  -5   1  25     1002.17      971.91    133.38 o
  -3   1  25       31.29      117.30     44.86 o
  -1   1  25       47.12      159.33     68.47 o
   1   1  25      681.16      773.30    122.40 o
   3   1  25        1.39      162.18     68.66 o
   5   1  25     1684.68     1803.81    149.46 o
   7   1  25       25.98      170.82     72.95 o
  -8   2  25      123.07      160.93     68.73 o
  -6   2  25       46.56      110.18     47.60 o
  -4   2  25        7.31      127.54     59.17 o
  -2   2  25      359.91      417.88     75.83 o
   0   2  25      618.80      646.76    113.69 o
   2   2  25      498.21      521.55    113.56 o
   4   2  25       21.37      196.07     76.55 o
   6   2  25      701.02      720.54    152.69 o
   8   2  25     1958.39     2307.10    201.91 o
  -9   3  25      271.57      218.18     90.88 o
  -7   3  25      117.66      132.37     59.83 o
  -5   3  25      248.91      231.77     77.19 o
  -3   3  25      296.21      304.51     85.96 o
  -1   3  25      862.45     1049.78    104.64 o
   1   3  25       11.61      125.78     47.56 o
   3   3  25      943.64     1058.84    136.83 o
   5   3  25     1139.76     1527.77    457.52 o
   7   3  25      293.33      257.03    108.19 o
  -8   4  25       23.68      162.57     64.26 o
  -6   4  25      472.92      238.44     92.31 o
  -4   4  25       13.22      106.07     56.23 o
  -2   4  25      774.77      893.90    154.84 o
   0   4  25       49.57       97.34     51.26 o
   2   4  25       33.96      119.43     62.55 o
   4   4  25       27.42      143.58     77.74 o
   6   4  25       13.20      133.93     82.17 o
  -7   5  25       12.88      134.60     61.60 o
  -5   5  25       63.46      147.36     67.90 o
  -3   5  25      133.62      161.57     88.77 o
  -1   5  25     3336.47     4162.36    283.33 o
   1   5  25      332.85      203.06     90.69 o
   3   5  25       67.93      209.69     79.10 o
   5   5  25      102.59      191.01    113.35 o
  -4   6  25      166.54      117.79     91.89 o
  -2   6  25      156.37      170.91     82.65 o
   0   6  25       93.72      165.94     77.82 o
   2   6  25      103.24      195.39     84.64 o
   4   6  25      313.63      152.33     71.65 o
  -8   0  26       17.15      263.59    184.59 o
  -6   0  26     1636.23     1432.82    327.98 o
  -4   0  26     1924.04     1589.82    248.81 o
  -2   0  26     1585.62     1942.89    253.65 o
   0   0  26        4.56      229.47    105.14 o
   2   0  26      271.09      283.39    111.81 o
   4   0  26       46.81      149.10     80.52 o
   6   0  26      849.26      892.10    220.89 o
  -7   1  26       28.05      141.53     64.97 o
  -5   1  26      231.04      173.40     70.54 o
  -3   1  26      676.42      483.50    124.40 o
  -1   1  26      255.35      380.04    120.81 o
   1   1  26       74.65      133.35     62.01 o
   3   1  26        1.42      123.92     61.14 o
   5   1  26      364.38      420.25    132.12 o
   7   1  26     1015.78     1086.38    174.35 o
  -6   2  26      275.14      282.21    108.58 o
  -4   2  26        2.43      191.36     88.64 o
  -2   2  26      156.51      232.18     90.23 o
   0   2  26      266.70      190.17     76.80 o
   2   2  26      438.83      214.34     85.57 o
   4   2  26      417.05      429.29    132.84 o
   6   2  26      368.17      429.82    132.50 o
  -5   3  26        0.06      114.02     53.65 o
  -3   3  26       62.64      182.43     70.46 o
  -1   3  26       96.11      210.27     87.28 o
   1   3  26      215.81      216.43     94.59 o
   3   3  26        8.13      137.02     67.36 o
   5   3  26      163.22      182.52     98.16 o
  -4   4  26       86.73      358.42    159.71 o
  -2   4  26      446.35      276.51    114.41 o
   0   4  26        1.46      179.83     98.65 o
   2   4  26       74.46      173.49     90.72 o
   4   4  26       31.56      151.85     90.54 o
  -3   5  26       63.67      146.92     79.13 o
  -1   5  26      398.35      241.56     96.56 o
   1   5  26      446.79      411.73    152.18 o
   3   5  26      811.10      618.46    187.86 o
  -5   1  27      467.09      264.21    103.85 o
  -3   1  27      224.02      244.03     98.42 o
  -1   1  27      385.33      387.66    112.85 o
   1   1  27     1985.71     2425.69    374.13 o
   3   1  27      166.76      186.40     78.64 o
  -4   2  27      217.92      184.99     85.63 o
  -2   2  27        6.93      135.66     60.58 o
   0   2  27      324.24      275.92    102.65 o
   2   2  27      218.62      261.91    106.59 o
  -3   3  27      243.61      256.72     97.77 o
  -1   3  27      166.47      206.15     84.19 o
   1   3  27      175.50      244.49     89.23 o
 
